# Supplementary material for: Single-cell RNAseq and longitudinal proteomic analysis of a novel semi-spontaneous urothelial cancer model reveals tumor cell heterogeneity and pretumoral urine protein alterations
Source: PLoS One. 2021 Jul 7;16(7):e0253178. doi: 10.1371/journal.pone.0253178 (PMC8262791; doi:10.1371/journal.pone.0253178)
Supplement: S1 File — (TXT) [file pone.0253178.s006.txt]

p_val	avg_logFC	pct.1	pct.2	p_val_adj	cluster	gene
Copb2	1.07997560226386e-11	0.750248458646377	0.128	0.668	2.13845969004268e-07	0	Copb2
Tcf25	3.91827186158841e-11	1.01174288131672	0.221	0.791	7.75857011313121e-07	0	Tcf25
Atp11b	1.19734320978181e-10	10.4924302907694	0.065	0.568	2.37085928968895e-06	0	Atp11b
H2afy	2.44637244303689e-10	3.55381804850879	0.222	0.767	4.84406207445735e-06	0	H2afy
Macf1	3.57286198081897e-10	1.67098268225151	0.083	0.648	7.07462400821965e-06	0	Macf1
Atp2a2	4.07469085046026e-10	4.66460649796033	0.147	0.738	8.06829535299636e-06	0	Atp2a2
Rad23b	5.53713801964762e-10	5.32749872474842	0.207	0.729	1.09640869927043e-05	0	Rad23b
Clint1	5.63442609456349e-10	4.66454870033199	0.138	0.658	1.11567271098452e-05	0	Clint1
Kdm5b	1.47165655263049e-09	6.59887697024373	0.106	0.67	2.91402713986363e-05	0	Kdm5b
Mycbp2	1.6689044787011e-09	7.33017792493267	0.108	0.699	3.30459775827605e-05	0	Mycbp2
Evpl	2.06279752902051e-09	28.6541834660585	0.101	0.525	4.0845453872135e-05	0	Evpl
Sptan1	2.57406853224171e-09	2.63953110825641	0.051	0.544	5.09691310069181e-05	0	Sptan1
Gng12	2.72329086797148e-09	12.6584482169279	0.129	0.595	5.39238824767032e-05	0	Gng12
Ctsc	5.92821067810371e-09	8.66344290489143	0.09	0.525	0.000117384499637132	0	Ctsc
Zkscan3	7.46773663928237e-09	0.274367061935278	0.059	0.546	0.00014786865319443	0	Zkscan3
Qars	7.70930483124163e-09	0.425517998042192	0.1	0.589	0.000152651944963416	0	Qars
Cstb	8.10126615945733e-09	22.357738390579	0.469	0.831	0.000160413171223415	0	Cstb
Atp6ap1	9.2875105343918e-09	0.610125212487338	0.053	0.579	0.000183901996091492	0	Atp6ap1
Pcdh1	1.45926131525664e-08	1.61007414412622	0.039	0.494	0.000288948333033968	0	Pcdh1
Il17rc	2.36173176769685e-08	3.75660786665406	0.049	0.45	0.000467646507321654	0	Il17rc
Etfa	2.37346529987985e-08	4.27536211241271	0.173	0.624	0.000469969864029209	0	Etfa
Gm26917	3.88519144447626e-08	139.657892562378	0.076	0.609	0.000769306757920745	0	Gm26917
Atp1b3	4.51825807071156e-08	3.61365601714211	0.188	0.699	0.000894660280581595	0	Atp1b3
Hook3	4.75398913206794e-08	1.6393051503195	0.062	0.582	0.000941337388040773	0	Hook3
Txn1	5.03054644972364e-08	Inf	0.641	0.875	0.000996098502509778	0	Txn1
Trip11	5.65033658860594e-08	1.74332376562204	0.08	0.658	0.00111882314790986	0	Trip11
Myo18a	5.65976697609391e-08	6.06601948412233	0.056	0.497	0.00112069045893636	0	Myo18a
Chd9	6.39946237690317e-08	1.52483536491686	0.071	0.53	0.0012671575452506	0	Chd9
Mtch2	6.5387374590505e-08	12.2208508450901	0.122	0.633	0.00129473540426659	0	Mtch2
Dtnbp1	9.29392478632456e-08	0.876689847615082	0.063	0.46	0.00184029004694013	0	Dtnbp1
Mpzl2	9.94613931257944e-08	10.1148875393	0.083	0.561	0.00196943504528385	0	Mpzl2
Rab24	1.07502118169197e-07	15.4622102106316	0.117	0.567	0.00212864944186826	0	Rab24
Ppp2r5a	1.22653726958514e-07	2.2572815737294	0.099	0.557	0.00242866644750554	0	Ppp2r5a
Slc6a8	1.29821961534701e-07	4.48754590783006	0.06	0.5	0.00257060466034861	0	Slc6a8
Txndc17	1.31538401471935e-07	30.646433213267	0.422	0.8	0.00260459188754578	0	Txndc17
Eif6	1.47202491073673e-07	33.6646078284229	0.245	0.701	0.0029147565257498	0	Eif6
Ppl	2.26894910951744e-07	24.6646079059795	0.118	0.612	0.00449274613175548	0	Ppl
Abracl	2.34810749454056e-07	2.66369407446088	0.225	0.703	0.00464948764993976	0	Abracl
Bzw1	2.98676517987679e-07	0.662778263890303	0.269	0.719	0.00591409373267404	0	Bzw1
Bicd2	3.08532948299602e-07	4.35784085220333	0.051	0.412	0.00610926090928041	0	Bicd2
Dync1li2	3.2485783204309e-07	0.577160726540075	0.082	0.488	0.00643250993228522	0	Dync1li2
Ifitm2	3.99587137566872e-07	77.6646079116146	0.329	0.695	0.00791222491096164	0	Ifitm2
Trim29	4.16024793515853e-07	6.66462461112047	0.229	0.631	0.00823770693640741	0	Trim29
Tuba4a	5.39557800464751e-07	12.6643041495752	0.244	0.613	0.0106837840070025	0	Tuba4a
Ptgr1	5.97688829048221e-07	36.66460791162	0.122	0.53	0.0118348365039838	0	Ptgr1
Ppp1r2	6.34369765850216e-07	3.64636892918868	0.166	0.697	0.0125611557336001	0	Ppp1r2
Hypk	6.39078957131365e-07	0.522527820450119	0.093	0.519	0.0126544024301582	0	Hypk
AI314180	1.03535303526627e-06	0.301922497148945	0.064	0.537	0.0205010254513075	0	AI314180
Cdc42bpb	1.13282542959921e-06	2.61189943937481	0.052	0.464	0.0224310763314939	0	Cdc42bpb
Dsp	1.28460884218472e-06	146.66460791162	0.362	0.725	0.0254365396840996	0	Dsp
Ckmt1	1.86494505192891e-06	4.47750465990654	0.162	0.559	0.0369277769732444	0	Ckmt1
Tfg	2.51153799085187e-06	2.01993534372733	0.094	0.533	0.0497309637568578	0	Tfg
Mid1ip1	2.90267971952617e-06	29.0197131928331	0.087	0.487	0.0574759611263376	0	Mid1ip1
Pgam1	3.10448440466219e-06	4.67003084417257	0.369	0.745	0.0614718956967161	0	Pgam1
Abhd6	3.4749746168277e-06	4.59496226225049	0.021	0.338	0.0688079723878053	0	Abhd6
Aaed1	3.702614957709e-06	1.59068034758553	0.046	0.398	0.073315478777596	0	Aaed1
Sppl3	3.75788064968723e-06	4.83610024351516	0.086	0.566	0.0744097947444567	0	Sppl3
Dbi	4.16377396050323e-06	207.664591210058	0.405	0.807	0.0824468881919244	0	Dbi
Ubqln1	5.12946324537852e-06	2.53595415340435	0.106	0.563	0.10156850172174	0	Ubqln1
Usp4	5.53751440511685e-06	0.520152417252853	0.05	0.466	0.109648322735719	0	Usp4
Jup	5.57453703752022e-06	1.66456251278329	0.322	0.726	0.110381407879938	0	Jup
Perp	6.45013888674584e-06	61.66460791162	0.452	0.75	0.127719200096454	0	Perp
Esrp1	7.09601992672352e-06	6.25079130094789	0.117	0.533	0.140508290569052	0	Esrp1
Dynll1	9.75763520520011e-06	99.66460791162	0.508	0.738	0.193210934698167	0	Dynll1
Rcn1	1.16457474521122e-05	7.33296336105761	0.095	0.526	0.230597445299275	0	Rcn1
Kctd1	1.26121219836874e-05	6.39219450920625	0.103	0.466	0.249732627398994	0	Kctd1
Plcd1	1.32834917059135e-05	0.962938794562548	0.048	0.334	0.263026419268794	0	Plcd1
Sptbn2	1.54309910582945e-05	2.6461157987596	0.016	0.249	0.305549053945289	0	Sptbn2
Fam174a	1.66151825306733e-05	0.569990339068863	0.057	0.496	0.328997229289863	0	Fam174a
Tubb2a	2.01654432493141e-05	18.6644845086779	0.049	0.348	0.399295941779669	0	Tubb2a
Grhl1	2.33926157723625e-05	16.6396009485027	0.049	0.405	0.463197184908551	0	Grhl1
Naa25	4.00195290608296e-05	3.07582482580796	0.05	0.378	0.792426694933487	0	Naa25
Tradd	4.22364849580851e-05	1.65686194643746	0.062	0.388	0.836324638655044	0	Tradd
Dars	4.85381048630138e-05	0.656104531914937	0.07	0.456	0.961103014392537	0	Dars
Blmh	5.56276925828624e-05	74.629419787648	0.146	0.51	1	0	Blmh
Pycard	6.72899493461045e-05	11.66538012286	0.191	0.598	1	0	Pycard
Lypd3	8.5982035029275e-05	28.7131944315634	0.126	0.512	1	0	Lypd3
Dnajc24	0.000126432174904213	2.67858031738725	0.029	0.263	1	0	Dnajc24
Nemf	0.000128880616439812	0.977158348849281	0.085	0.564	1	0	Nemf
Tpp2	0.000152463834210629	4.39574214952914	0.066	0.528	1	0	Tpp2
Hmgcs1	0.000205912925615331	27.5316545122358	0.116	0.57	1	0	Hmgcs1
Map7d1	0.00023344516552421	3.64647928053919	0.077	0.399	1	0	Map7d1
Tmem43	0.000238039357750175	1.79139691674197	0.032	0.313	1	0	Tmem43
Bms1	0.000249039376051156	0.813304152898912	0.058	0.402	1	0	Bms1
Crybg3	0.000269085257250781	9.53130336979707	0.048	0.48	1	0	Crybg3
Kif13b	0.000400340615613093	0.604497419596161	0.021	0.35	1	0	Kif13b
Polr3g	0.000552137970820411	7.8406420097024	0.039	0.275	1	0	Polr3g
Gba	0.000569399173716658	2.68456265821605	0.028	0.316	1	0	Gba
Ctnnbip1	0.000594011523060968	7.17065055550104	0.079	0.45	1	0	Ctnnbip1
Tfap2a	0.000735549075344307	1.21578298205207	0.048	0.258	1	0	Tfap2a
Gpt2	0.00111180086429761	7.6524048500145	0.029	0.253	1	0	Gpt2
Gopc	0.00114637791228391	2.35640371349179	0.034	0.309	1	0	Gopc
Krt10	0.00142993298707356	Inf	0.151	0.354	1	0	Krt10
Dhrs1	0.00146662183355664	3.66364220088437	0.065	0.356	1	0	Dhrs1
Ids	0.00161024962731965	0.670876493817054	0.04	0.3	1	0	Ids
Dsc2	0.00176570878727951	29.6580136806164	0.073	0.331	1	0	Dsc2
Kif21a	0.00186957696891924	5.48387897395005	0.09	0.454	1	0	Kif21a
Acat2	0.00194226552331678	2.21103636699101	0.029	0.237	1	0	Acat2
Zfp750	0.00216740445822524	0.53191002109598	0.059	0.384	1	0	Zfp750
Pkp3	0.00220445554654638	12.5311931458649	0.153	0.545	1	0	Pkp3
Cyp2s1	0.00344660092380789	4.607998030826	0.013	0.232	1	0	Cyp2s1
Klc3	0.00542610947730131	1.98872573204658	0.062	0.347	1	0	Klc3
Pmvk	0.00660089049807576	0.661651651640451	0.063	0.379	1	0	Pmvk
P3h4	0.00792534982077969	6.81209645508609	0.082	0.347	1	0	P3h4
Tsr1	0.00946291577290824	0.873384655383764	0.044	0.312	1	0	Tsr1
Meis2	2.6000199435073e-15	46.5862020875726	0.845	0.218	5.1482994901388e-11	1	Meis2
Cdkn2a	4.83012109770896e-13	86.3320339226611	0.886	0.232	9.5641227855735e-09	1	Cdkn2a
Ly6a	7.05585600227335e-12	Inf	0.961	0.403	1.39713004701015e-07	1	Ly6a
Ly6e	7.67184868872009e-12	325.701948140433	0.982	0.486	1.51910275885347e-07	1	Ly6e
Pitx1	2.14161937404617e-11	16.7010820665322	0.611	0.145	4.24062052254882e-07	1	Pitx1
Fnbp1l	8.52570432421167e-11	14.4065175055621	0.775	0.269	1.68817471323715e-06	1	Fnbp1l
Pdlim4	1.01552259897024e-10	39.6593830010408	0.499	0.042	2.01083629822096e-06	1	Pdlim4
Neat1	1.85497817383852e-10	Inf	0.976	0.47	3.67304228201765e-06	1	Neat1
Ar	4.62845309101084e-10	6.00412142694227	0.698	0.165	9.16479996551057e-06	1	Ar
Plk2	4.98452052967602e-10	236.692760964077	0.647	0.141	9.86984910081148e-06	1	Plk2
Barx2	5.56452590273092e-10	15.0172272637767	0.57	0.09	1.10183177399975e-05	1	Barx2
Ifitm3	6.25113653255403e-10	Inf	0.937	0.59	1.23778754481102e-05	1	Ifitm3
Cd24a	6.42275002338113e-10	193.682037061347	0.897	0.317	1.2717687321297e-05	1	Cd24a
S100a10	6.47449432819624e-10	Inf	0.939	0.496	1.28201462192614e-05	1	S100a10
Ahnak	1.69130333996563e-09	151.701082072134	0.977	0.591	3.34894974346594e-05	1	Ahnak
Atp2b1	1.95837067498244e-09	107.581599544146	0.9	0.317	3.87776977353273e-05	1	Atp2b1
Mall	2.23116800295912e-09	62.7012835123106	0.702	0.097	4.41793576265935e-05	1	Mall
Clip4	2.85786615538448e-09	30.2039095418274	0.607	0.099	5.6588607742768e-05	1	Clip4
2010111I01Rik	3.11924214364001e-09	27.6946471083672	0.603	0.247	6.17641136862159e-05	1	2010111I01Rik
Nupr1	3.35542786497514e-09	Inf	0.838	0.304	6.64408271543727e-05	1	Nupr1
Sdcbp	3.89070071324276e-09	31.6560476757552	0.901	0.384	7.703976482292e-05	1	Sdcbp
Rdx	5.45586107890921e-09	9.14132015561285	0.751	0.197	0.000108031505223481	1	Rdx
S100a14	5.45968880266122e-09	370.700746666519	0.949	0.562	0.000108107297981495	1	S100a14
Sh3rf1	7.03991918044884e-09	16.959854585152	0.633	0.134	0.000139397439692068	1	Sh3rf1
Zfand5	7.70321268006709e-09	292.7010030229	0.963	0.489	0.000152531314278008	1	Zfand5
Tmem45a	8.55318167787459e-09	40.7010820708123	0.436	0.056	0.000169361550403595	1	Tmem45a
Myo6	8.79126148655068e-09	30.5670736936246	0.797	0.205	0.00017407576869519	1	Myo6
Il1rn	9.13894825245195e-09	113.701082185428	0.552	0.091	0.000180960314346801	1	Il1rn
Rtp4	9.26957174303257e-09	34.4412097481703	0.604	0.057	0.000183546790083788	1	Rtp4
Gda	1.03456716238809e-08	47.8138178157072	0.609	0.087	0.000204854643824465	1	Gda
Mcc	1.2237402958122e-08	7.42664071996404	0.404	0.035	0.000242312815973773	1	Mcc
Plscr1	1.2488772807139e-08	20.500084740246	0.505	0.085	0.000247290190354159	1	Plscr1
Slc16a11	1.28814472328194e-08	51.3067955079873	0.448	0.049	0.000255065536657056	1	Slc16a11
Mxd1	1.47196555836077e-08	133.563077831518	0.609	0.118	0.000291463900211015	1	Mxd1
Trafd1	1.67802575127443e-08	8.45524561135373	0.644	0.13	0.000332265879009849	1	Trafd1
Sema3c	1.7532691650819e-08	34.4033331056251	0.667	0.13	0.000347164827377868	1	Sema3c
Fbxo32	1.7814888866328e-08	12.1303691370006	0.497	0.135	0.000352752614442161	1	Fbxo32
Erbin	1.91550219429319e-08	16.7015782792432	0.824	0.319	0.000379288589491995	1	Erbin
Mpp5	2.0589882437663e-08	17.7084499158333	0.668	0.182	0.000407700262148164	1	Mpp5
Igfbp3	2.20176456413375e-08	179.701082378795	0.619	0.111	0.000435971401344124	1	Igfbp3
Nccrp1	2.20534727410164e-08	269.701042818172	0.573	0.105	0.000436680813744866	1	Nccrp1
Epn3	2.50979223549848e-08	69.6237723768176	0.648	0.205	0.000496963960551055	1	Epn3
Slk	2.59051574218032e-08	20.1223847048243	0.892	0.356	0.000512948022109126	1	Slk
Sgk1	2.71598082549798e-08	64.0015618129606	0.749	0.241	0.000537791363256856	1	Sgk1
Zdhhc5	2.775740846647e-08	4.71096822729137	0.771	0.295	0.000549624445044572	1	Zdhhc5
Ank	2.95651634690541e-08	13.7416028428379	0.642	0.225	0.000585419801850741	1	Ank
Runx2	2.97961044374933e-08	14.4721176082421	0.497	0.057	0.000589992663966804	1	Runx2
Tchh	3.33572536224059e-08	126.386694944796	0.442	0.025	0.00066050697897726	1	Tchh
Zfp36l1	3.34512828675837e-08	73.7496556664289	0.895	0.452	0.000662368852061024	1	Zfp36l1
Fosl2	3.44264437722631e-08	18.7312721409702	0.896	0.328	0.000681678013134581	1	Fosl2
Hp1bp3	3.45545161702672e-08	13.3896592359998	0.872	0.364	0.000684213974687461	1	Hp1bp3
Gcnt2	3.86318050750731e-08	30.5741942138354	0.632	0.086	0.000764948372291523	1	Gcnt2
Parp14	3.96713129205646e-08	37.7042250242165	0.63	0.11	0.0007855316671401	1	Parp14
Xdh	4.48832568877169e-08	6.73467113751824	0.469	0.053	0.000888733369633681	1	Xdh
Sat1	4.57128928638958e-08	297.701082072892	0.953	0.507	0.000905160991598001	1	Sat1
Actr2	4.64039297331616e-08	11.1307996392608	0.9	0.419	0.000918844212646333	1	Actr2
H60c	4.70517228686747e-08	23.7952874744461	0.618	0.093	0.000931671164522628	1	H60c
Isg15	5.08242162227104e-08	367.701082378781	0.653	0.107	0.00100637030542589	1	Isg15
Map4	5.49113632785667e-08	17.3940589525238	0.727	0.221	0.0010872999042789	1	Map4
Samd9l	5.67709191399237e-08	75.4587941773266	0.699	0.14	0.00112412096988963	1	Samd9l
Hspa4l	5.7078140450394e-08	74.701595085914	0.547	0.186	0.00113020425905825	1	Hspa4l
S100a16	6.12031928822037e-08	126.701082078496	0.965	0.632	0.00121188442226052	1	S100a16
Pim1	6.26635623566316e-08	76.7010818322557	0.563	0.169	0.00124080119822366	1	Pim1
Pafah1b1	6.97042643918892e-08	10.7048648824374	0.894	0.405	0.0013802141392238	1	Pafah1b1
Vtcn1	7.55147394425886e-08	60.4218004942161	0.375	0.026	0.0014952673557027	1	Vtcn1
Mfge8	8.46547462312918e-08	81.6992523746166	0.749	0.222	0.00167624863012581	1	Mfge8
Samd12	8.823412044192e-08	8.22398839208869	0.538	0.17	0.00174712381887046	1	Samd12
Pmaip1	9.17678116735079e-08	96.7009793428162	0.595	0.107	0.00181709443894713	1	Pmaip1
Map1lc3b	9.23132821879159e-08	300.674878753468	0.939	0.505	0.00182789530060292	1	Map1lc3b
Irf1	9.61046293710381e-08	55.8280096969683	0.533	0.084	0.00190296776617593	1	Irf1
Rlim	1.03076666929004e-07	24.1403155079527	0.696	0.239	0.00204102108186121	1	Rlim
Ehf	1.06113935356211e-07	53.7009586708054	0.898	0.408	0.00210116203398834	1	Ehf
Rnd3	1.20159560857274e-07	42.6851190413934	0.623	0.12	0.00237927946453489	1	Rnd3
Mcl1	1.21331368656368e-07	102.616753161453	0.918	0.402	0.00240248243076475	1	Mcl1
Klf3	1.29427392537429e-07	3.57387340918147	0.884	0.354	0.00256279179963363	1	Klf3
Hspa5	1.30289403886921e-07	Inf	0.945	0.438	0.00257986048636492	1	Hspa5
Sema5a	1.34023415666873e-07	16.723078120123	0.389	0.04	0.00265379765361975	1	Sema5a
Fam177a	1.35752653019708e-07	3.357923107207	0.358	0.068	0.00268803828244324	1	Fam177a
Bach1	1.36303430269811e-07	2.10210377159798	0.418	0.094	0.00269894422277252	1	Bach1
Ctnna1	1.37020202265971e-07	28.7521633136202	0.938	0.447	0.00271313702506849	1	Ctnna1
Anxa3	1.44706063342199e-07	104.570861730352	0.897	0.422	0.00286532476023888	1	Anxa3
Galnt3	1.47870307878578e-07	18.5767173571346	0.647	0.123	0.00292797996630372	1	Galnt3
Cldn3	1.72674278391987e-07	78.8207824034763	0.432	0.057	0.00341912338643973	1	Cldn3
Dnaja1	1.7622580669201e-07	12.7010882172046	0.912	0.469	0.00348944719830849	1	Dnaja1
Tab2	1.95030831856812e-07	6.11640082516157	0.728	0.27	0.00386180550159674	1	Tab2
Upk3bl	2.05658941661756e-07	142.593860217722	0.43	0.066	0.00407225270384443	1	Upk3bl
Epcam	2.13637893055435e-07	192.701082072887	0.906	0.372	0.00423024392039068	1	Epcam
Gprc5a	2.15166669100338e-07	97.8394023795371	0.625	0.101	0.00426051521485579	1	Gprc5a
Cdcp1	2.17674876380125e-07	22.7353641163561	0.692	0.181	0.00431018022720286	1	Cdcp1
Ankrd50	2.18468059980434e-07	8.73762548488636	0.627	0.152	0.00432588605567256	1	Ankrd50
Ceacam1	2.31776572698023e-07	134.701082226809	0.501	0.075	0.00458940791599356	1	Ceacam1
Ccser2	2.44334544692901e-07	35.6906782982822	0.658	0.181	0.00483806831946414	1	Ccser2
Hspa1b	2.45591622907278e-07	64.700870051703	0.776	0.326	0.00486295972518701	1	Hspa1b
Rab5a	2.50850664250309e-07	10.8208109777162	0.776	0.293	0.00496709400282037	1	Rab5a
Ube2k	2.73302023406502e-07	2.79754584530778	0.82	0.373	0.00541165336547214	1	Ube2k
Cldnd1	2.77632117840928e-07	35.5701755899512	0.709	0.276	0.00549739356536822	1	Cldnd1
Ifi27	2.79490343407498e-07	56.6961368165008	0.703	0.207	0.00553418828981186	1	Ifi27
Krt4	2.82903685188279e-07	134.701082072855	0.713	0.306	0.00560177587041312	1	Krt4
Iqgap1	3.10949409047722e-07	60.2808800510351	0.912	0.403	0.00615710924855395	1	Iqgap1
Map1lc3a	3.14724064316082e-07	140.523757774375	0.816	0.328	0.00623185119752275	1	Map1lc3a
Usp53	3.32416501146811e-07	55.5740629880856	0.553	0.143	0.00658217913920801	1	Usp53
Spns2	3.40080896282978e-07	83.3406109406532	0.458	0.108	0.00673394182729925	1	Spns2
Ubc	3.78620918042061e-07	219.700170593279	0.987	0.645	0.00749707279815084	1	Ubc
Tmprss11e	3.84782987351801e-07	57.7010820665261	0.476	0.032	0.00761908793255301	1	Tmprss11e
Klf6	3.88303300047439e-07	99.7124686963477	0.892	0.365	0.00768879364423934	1	Klf6
Btg1	4.01785471028892e-07	90.5567130826361	0.95	0.538	0.00795575411184309	1	Btg1
Skil	4.11165025612995e-07	22.5140616999586	0.756	0.192	0.00814147867216291	1	Skil
Aldh1a3	4.17169795016481e-07	272.983343145807	0.458	0.066	0.00826037911112133	1	Aldh1a3
Tet2	4.27410864790582e-07	6.00522374247398	0.669	0.19	0.00846316253371831	1	Tet2
Trim2	4.29214505927627e-07	12.5821558737136	0.53	0.103	0.00849887643187294	1	Trim2
AI661453	4.37291234407816e-07	45.4074822077592	0.725	0.195	0.00865880373250917	1	AI661453
Desi1	4.44745402802938e-07	73.7445621629747	0.627	0.198	0.00880640372090097	1	Desi1
Zcchc6	4.54123859487558e-07	19.0293907036553	0.815	0.307	0.00899210654171313	1	Zcchc6
Tmem106b	4.60009791668657e-07	8.51767911936071	0.625	0.2	0.00910865388483108	1	Tmem106b
Capg	4.73164527479368e-07	58.74656482069	0.917	0.5	0.00936913080861896	1	Capg
Anxa2	4.89189451185967e-07	402.701082072893	0.975	0.65	0.00968644032293333	1	Anxa2
Eif2ak2	4.97709832362968e-07	13.683191737557	0.668	0.217	0.00985515239061914	1	Eif2ak2
Pnp	5.08506654307033e-07	60.6769343622828	0.709	0.257	0.0100689402619336	1	Pnp
Irf9	5.12377434844797e-07	7.83691273206804	0.639	0.101	0.0101455855873618	1	Irf9
Rac1	5.21124045822595e-07	87.6067262608606	0.945	0.511	0.0103187772313332	1	Rac1
Dusp1	5.26062566863884e-07	125.646031933934	0.799	0.308	0.0104165648864718	1	Dusp1
Capza2	5.28432364292282e-07	12.281065484698	0.881	0.416	0.0104634892453515	1	Capza2
Aff4	5.37659741443707e-07	22.5780896078297	0.855	0.339	0.0106462005403269	1	Aff4
Ifngr1	5.50776138096094e-07	34.0057996883304	0.586	0.166	0.0109059183104408	1	Ifngr1
Gpx2	5.5396432895669e-07	99.7010820728549	0.633	0.324	0.0109690476776714	1	Gpx2
Pls3	5.75513929245506e-07	25.7007012733189	0.726	0.297	0.0113957513129903	1	Pls3
Avpi1	5.85621039152694e-07	39.6524454736988	0.86	0.432	0.0115958821962625	1	Avpi1
Slfn2	5.90355539327736e-07	103.57384887215	0.548	0.113	0.0116896300342285	1	Slfn2
Tspan1	6.18398945468208e-07	150.701082072893	0.456	0.037	0.012244917519216	1	Tspan1
Ptms	6.26363026493391e-07	12.8275910457912	0.88	0.462	0.0124026142875956	1	Ptms
Jund	6.32944918965872e-07	178.701082072893	0.95	0.467	0.0125329423404432	1	Jund
Txnrd1	6.60412064109495e-07	95.7010820729303	0.765	0.296	0.0130768192814321	1	Txnrd1
Serpinb8	6.60820983350083e-07	21.50300200347	0.404	0.069	0.013084916291315	1	Serpinb8
Golm1	6.61231741200902e-07	32.8271019818227	0.514	0.093	0.0130930497075191	1	Golm1
Tmprss11g	6.64382318915539e-07	32.7984093442319	0.552	0.053	0.0131554342968466	1	Tmprss11g
Zfp185	6.71748277025767e-07	6.8425926405769	0.33	0.059	0.0133012876333872	1	Zfp185
Mob1b	6.74047291238102e-07	6.19459432391482	0.71	0.261	0.0133468104138057	1	Mob1b
Rrs1	6.78079162907423e-07	0.893771792867213	0.477	0.203	0.0134266455047299	1	Rrs1
Pnrc1	6.82839578005664e-07	39.7370964134746	0.877	0.349	0.0135209064840901	1	Pnrc1
Epha4	7.43232209037602e-07	13.3755194240039	0.456	0.111	0.0147167409711536	1	Epha4
Pde7a	7.54988407814672e-07	30.2419820814376	0.603	0.151	0.0149495254631383	1	Pde7a
Fem1c	7.9517344241734e-07	16.677880701512	0.565	0.132	0.0157452293333057	1	Fem1c
Tor1aip2	8.24489794584931e-07	15.0650759408371	0.752	0.254	0.0163257224225762	1	Tor1aip2
Cxadr	8.44059808329471e-07	8.19815445068888	0.667	0.162	0.0167132282647319	1	Cxadr
Cited2	8.45654458271664e-07	232.694244106956	0.537	0.162	0.0167448039282372	1	Cited2
Picalm	9.22138624495353e-07	21.6953874942805	0.733	0.286	0.0182592669036325	1	Picalm
Prss32	9.28826317700525e-07	59.5812966548393	0.382	0.04	0.0183916899167881	1	Prss32
Serpinb1a	9.40099178779825e-07	132.701082072892	0.478	0.065	0.0186149038390193	1	Serpinb1a
Sppl2a	1.00926424255752e-06	44.6449334324127	0.784	0.283	0.0199844412668815	1	Sppl2a
Ephb3	1.00949364329458e-06	10.188329082266	0.446	0.109	0.0199889836308759	1	Ephb3
Zfp36	1.01198869880424e-06	47.70107624828	0.83	0.32	0.0200383882250228	1	Zfp36
Rdh10	1.1280480852689e-06	61.7012042173458	0.581	0.181	0.0223364801364096	1	Rdh10
Oasl2	1.13406363947258e-06	20.7514413526342	0.568	0.051	0.0224555941251965	1	Oasl2
Klf4	1.13661921829255e-06	10.7010821854139	0.789	0.319	0.0225061971414108	1	Klf4
Dnajb1	1.13957240966061e-06	30.5693616278017	0.819	0.331	0.0225646732836897	1	Dnajb1
Tmem140	1.18450559865243e-06	30.6565829877456	0.511	0.095	0.0234543953589167	1	Tmem140
Nfkbia	1.1972928457201e-06	159.954960302923	0.716	0.294	0.0237075956381037	1	Nfkbia
Emp1	1.20365949219651e-06	270.701082072877	0.797	0.241	0.023833661604983	1	Emp1
Snhg18	1.24787050006755e-06	13.7005156229146	0.503	0.141	0.0247090837718375	1	Snhg18
Itgb1	1.25808053736678e-06	104.698312637194	0.863	0.392	0.0249112527203995	1	Itgb1
Fbxo34	1.25848995363174e-06	22.1162620731911	0.559	0.13	0.0249193595718622	1	Fbxo34
Arl4c	1.27622475305052e-06	43.2305406378223	0.495	0.077	0.0252705263351533	1	Arl4c
Tnip1	1.32805518855692e-06	12.2074908066346	0.427	0.125	0.0262968207886156	1	Tnip1
Tbrg1	1.33853643831985e-06	23.5568936858664	0.831	0.356	0.0265043600151714	1	Tbrg1
Cxcl16	1.35323820205557e-06	28.681827536008	0.612	0.115	0.0267954696389024	1	Cxcl16
Hbegf	1.39378231818562e-06	130.70108123643	0.743	0.251	0.0275982836823935	1	Hbegf
Itgav	1.40457221407447e-06	38.4398504805192	0.741	0.192	0.0278119344108885	1	Itgav
Eif3c	1.50564510746214e-06	28.8697406543859	0.927	0.5	0.0298132787728578	1	Eif3c
Znrf2	1.53360545973583e-06	10.9206314877748	0.681	0.234	0.0303669217082291	1	Znrf2
Ndfip2	1.62754088640726e-06	40.2579653483494	0.809	0.274	0.0322269370917502	1	Ndfip2
Tmod3	1.63698521234768e-06	31.9138653506885	0.857	0.398	0.0324139441896964	1	Tmod3
Appl2	1.64877216232593e-06	7.37048952335535	0.428	0.14	0.0326473375862157	1	Appl2
Wac	1.6861808598891e-06	2.6319289321537	0.77	0.307	0.0333880672066641	1	Wac
Grpel2	1.70302518616844e-06	85.0720168571841	0.652	0.167	0.0337216017113213	1	Grpel2
Cwh43	1.74373304229845e-06	20.3862271868634	0.393	0.046	0.0345276579705516	1	Cwh43
Ier3	1.76679054115408e-06	163.573156523564	0.819	0.37	0.0349842195053919	1	Ier3
Ppp1r12a	1.77557940530071e-06	4.34565390512378	0.726	0.312	0.0351582478043594	1	Ppp1r12a
Trim25	1.81337352916409e-06	77.0093334527024	0.784	0.231	0.0359066092509782	1	Trim25
Hspa1a	1.88204826068628e-06	94.6024485469003	0.556	0.204	0.0372664376098491	1	Hspa1a
Cdkn1b	1.91706671017707e-06	9.93498575800582	0.701	0.223	0.0379598379282162	1	Cdkn1b
Yes1	1.93170875304604e-06	2.34238985957696	0.544	0.175	0.0382497650190647	1	Yes1
Cd164	1.93306297845001e-06	14.7014702045328	0.77	0.289	0.0382765800362886	1	Cd164
Stx7	1.93365406970572e-06	10.892199954456	0.691	0.244	0.0382882842342429	1	Stx7
Pik3cb	1.95135991276192e-06	11.3823536271876	0.372	0.069	0.0386388776325987	1	Pik3cb
Plxnb2	1.99852683629039e-06	8.70160832116431	0.877	0.343	0.0395728298853859	1	Plxnb2
Arhgap21	2.03886147090503e-06	6.66277205808295	0.558	0.171	0.0403714959853904	1	Arhgap21
Eml4	2.11318530716729e-06	8.01199750395357	0.588	0.224	0.0418431822672194	1	Eml4
Cd2ap	2.12399311497851e-06	106.460864896385	0.926	0.441	0.0420571876696895	1	Cd2ap
Sbsn	2.13493332291243e-06	413.574154025385	0.463	0.159	0.042273814726989	1	Sbsn
Cyp1b1	2.14298129423309e-06	80.3264050219791	0.293	0.055	0.0424331726071093	1	Cyp1b1
Samhd1	2.26472630937454e-06	50.7008958671835	0.594	0.169	0.0448438456519253	1	Samhd1
Mmp14	2.35052384395883e-06	17.639005302474	0.693	0.159	0.0465427226342287	1	Mmp14
Pam	2.40189226336241e-06	87.7058922901242	0.74	0.243	0.0475598687068391	1	Pam
Rac3	2.40779944648981e-06	8.54873365077179	0.443	0.078	0.0476768368399448	1	Rac3
Fxyd4	2.44089594209215e-06	110.707797420344	0.641	0.183	0.0483321805493667	1	Fxyd4
Hmgb2	2.54294907347572e-06	65.5290483549587	0.813	0.438	0.0503529346038928	1	Hmgb2
Fosb	2.57237480953344e-06	29.701065371329	0.744	0.294	0.0509355936035716	1	Fosb
Pxk	2.57602238855687e-06	21.6968297387292	0.616	0.185	0.0510078193158145	1	Pxk
Arcn1	2.63960875955856e-06	8.33432916809452	0.735	0.318	0.052266893048019	1	Arcn1
Oasl1	2.64842205204127e-06	243.372473603504	0.405	0.037	0.0524414050524691	1	Oasl1
Apol9a	2.66874998838271e-06	59.7006337005412	0.494	0.033	0.052843918519966	1	Apol9a
Dusp6	2.69846687633122e-06	23.6375559201043	0.548	0.137	0.0534323426182344	1	Dusp6
Ddx3x	2.75925046880021e-06	7.72693469148547	0.891	0.439	0.054635918532713	1	Ddx3x
Atp6v1a	2.86806431622387e-06	5.75719332026963	0.782	0.329	0.0567905415255488	1	Atp6v1a
Kat6a	2.86865330608875e-06	3.54641635827792	0.61	0.21	0.0568022041138634	1	Kat6a
Tiparp	2.91313616900491e-06	98.7208271387473	0.729	0.239	0.0576830092824663	1	Tiparp
Ywhaz	2.91774770839336e-06	58.700077364088	0.964	0.541	0.0577743223738968	1	Ywhaz
Gm14137	3.01098132593956e-06	6.76028670339258	0.372	0.042	0.0596204412349292	1	Gm14137
Runx1	3.02660513462355e-06	27.7192343216508	0.868	0.386	0.059929808270681	1	Runx1
Clic3	3.10441527492211e-06	3.83094525616826	0.3	0.03	0.0614705268587328	1	Clic3
Gbp2	3.16388723417326e-06	162.496517941508	0.389	0.041	0.0626481311238647	1	Gbp2
Vamp3	3.19038307621998e-06	5.08273924095054	0.628	0.209	0.0631727752922317	1	Vamp3
Huwe1	3.20837359593832e-06	25.9260828589436	0.822	0.365	0.0635290055731747	1	Huwe1
Hbp1	3.22425954873823e-06	7.47264418122806	0.696	0.236	0.0638435633245658	1	Hbp1
Hnrnpc	3.23223039009065e-06	8.71503965267534	0.89	0.444	0.0640013939541849	1	Hnrnpc
Vnn1	3.28883167077152e-06	387.15552083819	0.335	0.024	0.0651221559129469	1	Vnn1
Rab38	3.2916376247832e-06	3.67462319114741	0.231	0.03	0.0651777166083322	1	Rab38
Errfi1	3.31328905327391e-06	75.7449425942428	0.618	0.196	0.0656064365438768	1	Errfi1
Aim2	3.31815426397051e-06	7.70636427388004	0.354	0.074	0.0657027725808801	1	Aim2
Sp100	3.35544191462935e-06	13.4621680171412	0.466	0.06	0.0664411053515757	1	Sp100
Oxct1	3.35719854323262e-06	19.6163271340076	0.694	0.242	0.0664758883545491	1	Oxct1
Sp1	3.3715645030155e-06	4.2375110984653	0.592	0.217	0.0667603487242099	1	Sp1
Vgll4	3.46655064644273e-06	2.82706858014516	0.589	0.204	0.0686411693502125	1	Vgll4
Scpep1	3.52129107178714e-06	30.8115163613492	0.369	0.077	0.0697250845124572	1	Scpep1
Wasf2	3.6372921309443e-06	24.2566676741189	0.851	0.35	0.072022021484828	1	Wasf2
Tmem30a	3.66130916022015e-06	5.58095148248508	0.773	0.317	0.0724975826815191	1	Tmem30a
Amd1	3.84821956486639e-06	2.01421481559265	0.607	0.264	0.0761985956039195	1	Amd1
Trim12a	3.86179213095384e-06	20.1361206803277	0.523	0.087	0.0764673459850169	1	Trim12a
Senp2	3.87351483460022e-06	37.4323731242417	0.725	0.263	0.0766994672399189	1	Senp2
Tmf1	4.00981675062935e-06	4.96959213161371	0.689	0.254	0.0793983814792117	1	Tmf1
Kdm6a	4.09242412270594e-06	10.1294360342143	0.552	0.185	0.0810340900537002	1	Kdm6a
Ppp4r3b	4.1349203380125e-06	6.63690044793796	0.758	0.294	0.0818755576129855	1	Ppp4r3b
Pdcd6	4.20510620779376e-06	28.3712267537611	0.854	0.403	0.0832653080205242	1	Pdcd6
Erc1	4.29745255154321e-06	4.33220885280597	0.487	0.171	0.085093857973107	1	Erc1
Ptbp3	4.4434422300513e-06	22.6931251169005	0.912	0.433	0.0879845995972458	1	Ptbp3
H2-K1	4.49786054663417e-06	475.701075696886	0.957	0.539	0.0890621366839033	1	H2-K1
Psmd8	4.53948771649139e-06	36.6955548875174	0.885	0.423	0.0898863962742461	1	Psmd8
Ereg	4.61189513167311e-06	57.6490466507357	0.358	0.055	0.0913201355022593	1	Ereg
Acp5	4.63885483622317e-06	16.9714907107288	0.525	0.13	0.091853964612055	1	Acp5
Efhd2	4.64585690850922e-06	82.8582420828366	0.705	0.246	0.091992612645391	1	Efhd2
Arhgap17	4.68318076689782e-06	8.03346332050226	0.582	0.148	0.0927316623653438	1	Arhgap17
Mal2	4.78793078331282e-06	136.288941268666	0.663	0.23	0.0948058174403771	1	Mal2
Trim12c	4.94878935602704e-06	25.4392699795573	0.534	0.095	0.0979909780386914	1	Trim12c
Setd5	4.96547066010563e-06	6.54377486698858	0.724	0.287	0.0983212845407515	1	Setd5
Prdm1	4.96713538984574e-06	67.5524967574165	0.364	0.021	0.0983542478543354	1	Prdm1
Irf7	4.97372971720817e-06	91.6504778205759	0.611	0.09	0.098484822130439	1	Irf7
Nbea	5.1305380878582e-06	7.73417574903836	0.363	0.052	0.10158978467768	1	Nbea
Kctd5	5.20576481248797e-06	31.7382098936819	0.537	0.153	0.103079349052074	1	Kctd5
Myh9	5.25454489222596e-06	78.6943333943234	0.903	0.438	0.104045243410966	1	Myh9
P4hb	5.32594588099689e-06	2.70016016424152	0.868	0.393	0.105459054389619	1	P4hb
Btbd7	5.35387783950919e-06	5.61567221474208	0.699	0.248	0.106012135100121	1	Btbd7
Ahnak2	5.35681143879935e-06	7.40488217900244	0.447	0.103	0.106070223299666	1	Ahnak2
Arc	5.59749015916778e-06	53.3670996624659	0.354	0.033	0.110835902641681	1	Arc
Taok3	5.60595654685213e-06	21.0795703056447	0.683	0.266	0.111003545584219	1	Taok3
Cdk13	5.708431730516e-06	4.71558318751358	0.632	0.24	0.113032656695947	1	Cdk13
Grn	5.84861604746312e-06	34.0557447181326	0.796	0.292	0.115808446355817	1	Grn
Senp6	5.91663299388464e-06	7.70277368322778	0.803	0.35	0.11715524991191	1	Senp6
Rock2	5.9342646339825e-06	28.7016753987122	0.781	0.322	0.117504374017488	1	Rock2
Baz2a	5.9693957706363e-06	1.94641994327152	0.658	0.267	0.118200005654369	1	Baz2a
Psmd11	6.07158481980439e-06	10.3414038335668	0.803	0.367	0.120223451016947	1	Psmd11
H2-D1	6.07551264675468e-06	330.701082072893	0.966	0.531	0.120301225918389	1	H2-D1
Nptn	6.19704563073188e-06	13.9371164520657	0.821	0.316	0.122707700534122	1	Nptn
Hdgf	6.25139896233005e-06	5.70002524657745	0.861	0.457	0.123783950853097	1	Hdgf
Fam208b	6.32334833215272e-06	4.86009491138474	0.449	0.167	0.125208620324956	1	Fam208b
Ppp1r18	6.372033084169e-06	5.41062615104995	0.434	0.088	0.12617262709963	1	Ppp1r18
Slc44a4	6.39723243320083e-06	12.411212053923	0.353	0.064	0.12667159940981	1	Slc44a4
2310007B03Rik	6.43938071997614e-06	55.5469584841324	0.231	0.009	0.127506177636247	1	2310007B03Rik
2810474O19Rik	6.61889532535098e-06	91.3284579200924	0.882	0.352	0.131060746337275	1	2810474O19Rik
Arf5	6.66087956201703e-06	16.6752184296868	0.95	0.548	0.131892076207499	1	Arf5
Mob1a	6.71982092023724e-06	1.02168223895216	0.674	0.289	0.133059174041618	1	Mob1a
Wwp1	6.79819631714647e-06	23.7048122721772	0.661	0.22	0.134611085275817	1	Wwp1
Azi2	6.91871892806066e-06	6.3488752867731	0.673	0.238	0.136997553494529	1	Azi2
Ube2v2	7.21084056134435e-06	8.87878847354663	0.676	0.308	0.142781853955179	1	Ube2v2
Unc13b	7.48305571432889e-06	5.50397732605567	0.309	0.019	0.148171986199426	1	Unc13b
Copb1	7.50030759769704e-06	7.73392177157169	0.756	0.319	0.148513590741999	1	Copb1
Sox21	7.5333364913763e-06	44.3707748314856	0.347	0.023	0.149167595865742	1	Sox21
Clip1	7.63882727027638e-06	25.0075573920226	0.817	0.351	0.151256418778743	1	Clip1
Sp8	7.65882088882859e-06	2.63676214898777	0.319	0.019	0.151652312419695	1	Sp8
Dusp11	7.68495179383731e-06	15.6497679596577	0.807	0.323	0.152169730469773	1	Dusp11
Apol7a	7.7237229691605e-06	61.3464422827367	0.432	0.048	0.152937438512347	1	Apol7a
Mapk8	7.85006430923943e-06	1.51333051175194	0.438	0.127	0.15543912338725	1	Mapk8
Yy1	7.97254870165295e-06	15.6988667224546	0.843	0.371	0.15786443684143	1	Yy1
Prkch	7.99637531258109e-06	3.06416498844555	0.429	0.094	0.158336227564418	1	Prkch
Junb	8.08979091688761e-06	67.6952773230187	0.928	0.539	0.160185949945292	1	Junb
Dirc2	8.40281772020766e-06	13.3777803560592	0.505	0.107	0.166384193677832	1	Dirc2
Pqlc1	8.60746891605598e-06	29.3039756416577	0.593	0.162	0.170436492006824	1	Pqlc1
Cnep1r1	8.69153778970921e-06	1.81844024257855	0.465	0.161	0.172101139774032	1	Cnep1r1
Ndel1	8.70863880543612e-06	20.6066144825503	0.651	0.214	0.172439756986441	1	Ndel1
Gfpt1	8.72872858287057e-06	40.5202353556876	0.769	0.306	0.17283755466942	1	Gfpt1
Calcb	8.88678053246423e-06	93.701993539244	0.469	0.076	0.175967141323324	1	Calcb
Seh1l	8.91130821247315e-06	18.5448134866099	0.436	0.18	0.176452813915181	1	Seh1l
Trib1	9.0134865410065e-06	16.400901641355	0.579	0.152	0.17847604699847	1	Trib1
Tmbim1	9.20691739384287e-06	3.24159950790627	0.733	0.303	0.182306171315483	1	Tmbim1
Btg2	9.24062724944887e-06	2.70108207287871	0.843	0.385	0.182973660166337	1	Btg2
Sqstm1	9.2880744606015e-06	117.60636699008	0.809	0.347	0.18391316239437	1	Sqstm1
Kdm1a	9.43587787211666e-06	8.0077376519953	0.735	0.287	0.186839817745782	1	Kdm1a
Stk38	9.70120750697719e-06	4.57948205187908	0.666	0.248	0.192093609845655	1	Stk38
H3f3b	9.70220689054077e-06	Inf	0.979	0.777	0.192113398639598	1	H3f3b
Rap2c	9.71924212373142e-06	3.62318912697317	0.477	0.133	0.192450713292006	1	Rap2c
Aspa	9.74074394937292e-06	30.014720302071	0.367	0.034	0.192876470941533	1	Aspa
Ell2	9.80299437108863e-06	13.6962032252592	0.54	0.095	0.194109091541926	1	Ell2
Oas3	9.84636313757871e-06	8.29089171171201	0.303	0.021	0.194967836487196	1	Oas3
Ndufa4	9.97238465282858e-06	65.6943667244034	0.891	0.691	0.197463188510659	1	Ndufa4
Sec62	1.00605984118728e-05	17.7188904496211	0.904	0.391	0.199209909153492	1	Sec62
Kif5b	1.0317155110704e-05	44.6514844742406	0.916	0.498	0.204289988347049	1	Kif5b
Pcbp1	1.03409407647165e-05	35.671406672034	0.892	0.476	0.204760968082151	1	Pcbp1
Sft2d2	1.04378122091293e-05	23.4559784497283	0.616	0.132	0.206679119552968	1	Sft2d2
Ccng2	1.06580008756486e-05	40.4207356992922	0.548	0.096	0.211039075338718	1	Ccng2
Fbxl20	1.07723520912999e-05	2.32666972209402	0.435	0.142	0.213303343759829	1	Fbxl20
Gnb1	1.08557179797989e-05	20.8707828124363	0.921	0.484	0.214954071717997	1	Gnb1
Kpna4	1.09091288708095e-05	8.62325242597165	0.768	0.279	0.216011660770898	1	Kpna4
Cnn2	1.10250155457332e-05	10.1602800768453	0.529	0.141	0.218306332821064	1	Cnn2
Hist1h1c	1.13320469125479e-05	228.701081357259	0.574	0.158	0.224385860915361	1	Hist1h1c
Gna13	1.14221590342167e-05	7.12320708441965	0.671	0.243	0.226170171036525	1	Gna13
Nfkb1	1.15989655329401e-05	22.848892562519	0.686	0.231	0.229671116517746	1	Nfkb1
B3gnt3	1.16158959767037e-05	0.276214367380544	0.401	0.078	0.230006356234711	1	B3gnt3
Mia2	1.18240497830588e-05	1.23725071630363	0.76	0.321	0.234128009754348	1	Mia2
Vcl	1.19402677237336e-05	28.5178729189378	0.679	0.237	0.236429241197649	1	Vcl
Mgea5	1.21688315097649e-05	8.75624733374206	0.735	0.304	0.240955032724855	1	Mgea5
Nfkbiz	1.21731416673794e-05	30.2133475710208	0.677	0.197	0.24104037815578	1	Nfkbiz
Cggbp1	1.21844817953916e-05	20.5460635129863	0.83	0.341	0.241264924030549	1	Cggbp1
Arap2	1.24225621903261e-05	26.7077441049946	0.782	0.277	0.245979153930648	1	Arap2
Rb1cc1	1.25878122821765e-05	6.93155366080657	0.791	0.302	0.249251270999376	1	Rb1cc1
Trappc3	1.27314747038418e-05	4.11931840371614	0.631	0.279	0.252095930610772	1	Trappc3
Cnih4	1.28674346150418e-05	1.10175321929794	0.799	0.348	0.254788072812442	1	Cnih4
Tet3	1.29154478419443e-05	8.45666684746379	0.669	0.249	0.25573878271834	1	Tet3
Wasl	1.31665595756672e-05	66.5741113979279	0.852	0.362	0.260711046157786	1	Wasl
Ppp1r15a	1.31681276362361e-05	143.112775377776	0.702	0.196	0.260742095325111	1	Ppp1r15a
Txndc9	1.38474829591467e-05	4.52165190347503	0.749	0.324	0.274194010074063	1	Txndc9
Parp9	1.38790860937637e-05	24.0726860461374	0.596	0.139	0.274819783742616	1	Parp9
Phf20l1	1.39403427191631e-05	2.90012456688543	0.79	0.311	0.276032726182148	1	Phf20l1
Klf5	1.39915046965325e-05	23.6787002743596	0.898	0.49	0.27704578449604	1	Klf5
Ptgs2	1.40473360888403e-05	608.701082070546	0.369	0.052	0.278151301895127	1	Ptgs2
Rap1b	1.41654353567625e-05	7.84991854948048	0.833	0.347	0.280489785499253	1	Rap1b
Ptp4a2	1.42652896373655e-05	44.1498378078483	0.947	0.495	0.282467000109475	1	Ptp4a2
Suco	1.44340795017269e-05	29.3540001384504	0.658	0.224	0.285809208213694	1	Suco
Cd81	1.46558288641345e-05	291.70108207299	0.863	0.394	0.290200067338727	1	Cd81
Ifit3b	1.47235527174738e-05	321.701079812561	0.297	0.019	0.2915410673587	1	Ifit3b
Ywhah	1.50199314111557e-05	2.64442582520933	0.767	0.337	0.297409661872294	1	Ywhah
Rnf10	1.50689740662884e-05	2.70409443839339	0.835	0.371	0.298380755486577	1	Rnf10
Mprip	1.51338208996903e-05	27.4028604896803	0.886	0.361	0.299664787634767	1	Mprip
Prkar1a	1.5452343892515e-05	8.7039153226026	0.85	0.404	0.305971861415689	1	Prkar1a
Pip5k1a	1.54542793442526e-05	12.0142673836702	0.663	0.244	0.306010185295546	1	Pip5k1a
Oxr1	1.54673477172531e-05	11.7354054589026	0.59	0.214	0.306268952149329	1	Oxr1
Gatad2a	1.54842277605067e-05	8.99315120214694	0.741	0.296	0.306603193885794	1	Gatad2a
Fam107b	1.58042074235651e-05	94.6048012687078	0.667	0.195	0.312939111194013	1	Fam107b
Msn	1.5902091568101e-05	122.299971715969	0.529	0.1	0.314877315139969	1	Msn
Trim8	1.5955388026989e-05	3.39739124525889	0.608	0.191	0.315932638322409	1	Trim8
Add1	1.59701756581461e-05	23.6417890993861	0.724	0.302	0.316225448206951	1	Add1
Nus1	1.5999250577368e-05	9.31900517795479	0.717	0.261	0.316801160682463	1	Nus1
Elf3	1.60428429700244e-05	186.700146121046	0.761	0.315	0.317664333649453	1	Elf3
Tln1	1.60515808075895e-05	14.5549279342175	0.692	0.279	0.317837351571079	1	Tln1
Cdkn2b	1.616481131769e-05	85.3578257874241	0.618	0.212	0.320079428901579	1	Cdkn2b
Sgsm3	1.62338602817012e-05	20.2685394405364	0.592	0.172	0.321446667437965	1	Sgsm3
Ctsb	1.6727516557511e-05	154.724619379138	0.926	0.418	0.331221555355276	1	Ctsb
Map7	1.68537157969593e-05	6.76809857065414	0.635	0.184	0.333720426495591	1	Map7
Zfc3h1	1.69237461233042e-05	2.43675387325644	0.484	0.158	0.335107096987547	1	Zfc3h1
Zbp1	1.69330298520317e-05	32.805911608635	0.419	0.035	0.335290924100079	1	Zbp1
Stam2	1.71228156271727e-05	7.33293653475556	0.612	0.228	0.339048872233646	1	Stam2
Fam213a	1.71863424315108e-05	480.701036658462	0.799	0.293	0.340306766486346	1	Fam213a
Marf1	1.72420422122858e-05	4.18925681858875	0.653	0.234	0.341409677845471	1	Marf1
Fos	1.73289323876537e-05	155.701079812566	0.843	0.446	0.343130190207931	1	Fos
Pak2	1.74233140952158e-05	13.629223933957	0.886	0.398	0.344999042399369	1	Pak2
Cux1	1.76107389247124e-05	20.6851305822329	0.743	0.321	0.34871024144823	1	Cux1
Cdk12	1.76492417629479e-05	2.9973892287889	0.653	0.251	0.349472636148132	1	Cdk12
Irf2bp2	1.77554552964603e-05	20.2472320590869	0.698	0.271	0.35157577032521	1	Irf2bp2
Tax1bp1	1.79884798366882e-05	17.7010660650763	0.942	0.485	0.356189889246263	1	Tax1bp1
Nsd1	1.82265982779647e-05	9.06183736096074	0.741	0.297	0.360904872501979	1	Nsd1
Larp4b	1.82379166512108e-05	4.77975734661226	0.818	0.35	0.361128987610625	1	Larp4b
Txnip	1.8275908553273e-05	213.698099880611	0.71	0.314	0.361881265263359	1	Txnip
Ezr	1.84407087400077e-05	253.701075928583	0.941	0.517	0.365144473760893	1	Ezr
Prss27	1.84639974722023e-05	240.70108124135	0.518	0.131	0.365605613947078	1	Prss27
Tpm3	1.85845122554691e-05	27.7203410520112	0.922	0.491	0.367991927170544	1	Tpm3
Chic2	1.8723498363308e-05	40.9445213016049	0.812	0.323	0.370743991091863	1	Chic2
Foxp1	1.8768155042002e-05	23.024615249839	0.761	0.34	0.371628237986682	1	Foxp1
Anxa8	1.88616703196108e-05	79.5581453444257	0.71	0.321	0.373479933998614	1	Anxa8
Lrrfip2	1.89461132700705e-05	30.6001021770373	0.687	0.273	0.375151988860665	1	Lrrfip2
Akirin2	1.8965249084226e-05	12.914532545258	0.774	0.308	0.375530897116759	1	Akirin2
Wls	1.91208183728172e-05	36.7742640482782	0.784	0.308	0.378611324600153	1	Wls
Epha2	1.94432708922403e-05	23.5934061676996	0.653	0.194	0.38499620693725	1	Epha2
Clec2d	1.98843725705229e-05	25.7844688337006	0.486	0.085	0.393730461268923	1	Clec2d
Ifi35	2.03179469071126e-05	20.658371748387	0.649	0.206	0.402315666707736	1	Ifi35
Nsd3	2.03423556764082e-05	4.3703400960752	0.788	0.291	0.402798984748558	1	Nsd3
Elf1	2.05414734946992e-05	6.56308996090367	0.809	0.344	0.406741716668539	1	Elf1
Hsp90b1	2.10025737623524e-05	424.70108206729	0.904	0.454	0.415871963068341	1	Hsp90b1
Daxx	2.12541025260642e-05	1.84480175839878	0.386	0.122	0.420852484118596	1	Daxx
Egfr	2.13628535468679e-05	15.4272511632846	0.612	0.138	0.423005863081532	1	Egfr
Stap2	2.13804058855061e-05	8.69419993225478	0.503	0.171	0.423353416938907	1	Stap2
Tacc2	2.14087424193633e-05	6.49378400641227	0.551	0.171	0.423914508645812	1	Tacc2
Ddx60	2.16103176834434e-05	47.0150980905362	0.365	0.024	0.427905900449864	1	Ddx60
Flna	2.16844933452329e-05	38.5803179137693	0.567	0.193	0.429374652728957	1	Flna
Ptpn3	2.17923256013416e-05	2.47646495103167	0.465	0.163	0.431509839232164	1	Ptpn3
Ap1g1	2.2119931102384e-05	5.14578816392679	0.636	0.254	0.437996755758305	1	Ap1g1
N4bp1	2.22433219140877e-05	13.0505504974496	0.626	0.232	0.440440017220851	1	N4bp1
Eps8l2	2.24260906662442e-05	35.4709666919104	0.694	0.261	0.444059021282302	1	Eps8l2
Ecm1	2.24743792163147e-05	443.701082072907	0.682	0.274	0.445015182862248	1	Ecm1
Tars	2.26831082162252e-05	4.05410016040478	0.536	0.25	0.449148225789475	1	Tars
Atp6ap2	2.27458198784856e-05	9.48692639412167	0.673	0.273	0.450389979413894	1	Atp6ap2
Sox2	2.28684911666101e-05	17.0597968809506	0.489	0.081	0.452818993590047	1	Sox2
Tpm2	2.32202532557661e-05	29.6967973144672	0.783	0.32	0.459784234717424	1	Tpm2
Mindy3	2.33790978210685e-05	6.88797296766456	0.61	0.181	0.462929515954977	1	Mindy3
Csta1	2.34295910236946e-05	245.701082072893	0.549	0.106	0.463929331860177	1	Csta1
Crim1	2.3466248109894e-05	3.48084713342717	0.612	0.18	0.464655178824011	1	Crim1
Ttc9	2.35522386705742e-05	7.98456908276269	0.522	0.132	0.466357877916039	1	Ttc9
Pgk1	2.39392261421445e-05	111.652511422614	0.865	0.468	0.474020616840603	1	Pgk1
Frs2	2.42670444497052e-05	1.53447466446161	0.43	0.125	0.480511747148612	1	Frs2
Cbl	2.46110089041278e-05	1.29847482491459	0.585	0.231	0.487322587310635	1	Cbl
Ap1s3	2.50539694017237e-05	4.45333985336755	0.359	0.103	0.496093648123531	1	Ap1s3
Egr1	2.53452224410203e-05	45.7001643137299	0.723	0.328	0.501860749554644	1	Egr1
Fzd7	2.53942711979703e-05	2.79445016104349	0.271	0.068	0.50283196399101	1	Fzd7
Parp12	2.58227717528097e-05	9.49806630617651	0.45	0.097	0.511316703477386	1	Parp12
Smc6	2.61510270587725e-05	7.34610597537233	0.625	0.289	0.517816486790754	1	Smc6
Ptprj	2.61623149853249e-05	5.44779377038656	0.306	0.06	0.518039999024418	1	Ptprj
Gss	2.63273456401579e-05	7.62796428109321	0.501	0.177	0.521307771020767	1	Gss
Sf3b1	2.65700612488084e-05	29.7016118772276	0.918	0.432	0.526113782787656	1	Sf3b1
Gsk3b	2.66546701045061e-05	17.4842194682142	0.878	0.373	0.527789122739325	1	Gsk3b
Wbp4	2.71826913319607e-05	7.37689502761416	0.758	0.317	0.538244471064154	1	Wbp4
Morc3	2.76240629444358e-05	0.744271501521991	0.483	0.148	0.546984070362773	1	Morc3
Mvp	2.76572600052744e-05	4.17841443969102	0.605	0.233	0.547641405364439	1	Mvp
Exoc5	2.76699557039872e-05	8.36933861764227	0.692	0.231	0.547892792894651	1	Exoc5
Spag9	2.79900439378691e-05	10.1242263050643	0.779	0.291	0.554230860013746	1	Spag9
Slc39a8	2.79997735658513e-05	19.4334141095071	0.301	0.018	0.554423516377421	1	Slc39a8
Ltf	2.81422088987424e-05	Inf	0.572	0.148	0.557243878403998	1	Ltf
Tmx3	2.84528379094699e-05	5.77309808050475	0.634	0.219	0.563394643445413	1	Tmx3
Arrdc3	2.89639186919174e-05	21.9354707089877	0.378	0.061	0.573514554018656	1	Arrdc3
Tapbp	2.91458871440295e-05	26.0667565274789	0.786	0.282	0.577117711338929	1	Tapbp
Ripply3	2.91871259594337e-05	31.3184702363026	0.277	0.02	0.577934281122746	1	Ripply3
Bcl11b	2.91871259594337e-05	10.1599783135023	0.326	0.036	0.577934281122746	1	Bcl11b
Lamp1	2.92247379190649e-05	8.70108196004676	0.942	0.479	0.578679035535405	1	Lamp1
Qsox1	2.93068135997533e-05	82.7010781357854	0.668	0.178	0.580304216088715	1	Qsox1
C1galt1	2.95160798766147e-05	11.6412334137002	0.724	0.302	0.584447897636847	1	C1galt1
Csnk1e	2.96129724567252e-05	49.6127548552607	0.694	0.22	0.586366467615616	1	Csnk1e
Pdlim1	2.99593789905079e-05	42.5301533885976	0.766	0.321	0.593225663391048	1	Pdlim1
Trim30a	3.00153000509097e-05	51.3739614758439	0.458	0.049	0.594332956308063	1	Trim30a
Pbx1	3.00419947884485e-05	26.9347204952589	0.857	0.376	0.594861538806068	1	Pbx1
Calr	3.02897962528196e-05	140.701081241359	0.95	0.48	0.599768255602081	1	Calr
Parva	3.06612671556746e-05	8.08224692854455	0.504	0.158	0.607123750949513	1	Parva
Xaf1	3.07094859231272e-05	42.0873169708786	0.557	0.074	0.608078530763841	1	Xaf1
Smad4	3.08637430357255e-05	8.96673476410147	0.724	0.253	0.611132975850401	1	Smad4
Krt80	3.10288800614669e-05	16.1578614924527	0.274	0.043	0.614402854097106	1	Krt80
Msl3	3.10645536336423e-05	4.2206668815065	0.424	0.19	0.615109226499752	1	Msl3
Rin2	3.13202116075214e-05	35.7921228999602	0.523	0.188	0.620171510040532	1	Rin2
Irx5	3.13745045448088e-05	4.19194034927264	0.316	0.024	0.621246564491758	1	Irx5
Mier1	3.15377133375535e-05	12.1076464485624	0.795	0.293	0.624478261796897	1	Mier1
Herc6	3.15533007719596e-05	23.9035105167507	0.416	0.043	0.624786908585572	1	Herc6
Azin1	3.16290183958157e-05	6.6392143366866	0.634	0.258	0.626286193255546	1	Azin1
Fam102a	3.17214168794856e-05	8.67440068448087	0.571	0.202	0.628115775630694	1	Fam102a
Slfn4	3.19592081078692e-05	115.674929476745	0.276	0.027	0.632824279743919	1	Slfn4
Cyfip1	3.2000800723802e-05	6.70075744567788	0.768	0.313	0.633647855132003	1	Cyfip1
Bnip2	3.20076314706097e-05	3.60610339551104	0.705	0.299	0.633783110749543	1	Bnip2
Ctnnb1	3.21388455860677e-05	83.701079465227	0.941	0.538	0.636381281449726	1	Ctnnb1
Tnfrsf23	3.21633735409149e-05	21.7009595056508	0.378	0.078	0.636866959483655	1	Tnfrsf23
Cdk6	3.22873923707757e-05	13.5427841255577	0.709	0.283	0.639322656333729	1	Cdk6
Psmd1	3.25332932646554e-05	13.6226313670074	0.709	0.348	0.644191739933441	1	Psmd1
App	3.30071846406012e-05	61.6335614530059	0.909	0.399	0.653575263068544	1	App
Efnb2	3.30233324561978e-05	10.1926355023574	0.626	0.254	0.653895005965172	1	Efnb2
Ptpn2	3.30815538179959e-05	1.36974885382405	0.426	0.172	0.655047847150137	1	Ptpn2
Uimc1	3.37706612839553e-05	1.06928578760692	0.368	0.162	0.668692864083599	1	Uimc1
Bzw11	3.39060671411366e-05	0.699265613330731	0.836	0.432	0.671374035461646	1	Bzw1
Cep350	3.41276732995994e-05	11.9955777333666	0.652	0.218	0.675762059005367	1	Cep350
Ifi44	3.42284619635594e-05	26.3981909689397	0.473	0.04	0.677757775340439	1	Ifi44
Supt6	3.46429393433566e-05	3.01410864442674	0.718	0.278	0.685964841937805	1	Supt6
Usp34	3.52088635164983e-05	9.77742740151472	0.785	0.359	0.697170706490183	1	Usp34
Ppp2ca	3.55170844245967e-05	87.0454340753936	0.938	0.442	0.703273788691438	1	Ppp2ca
Atxn7l3b	3.55387534351274e-05	10.4332322793343	0.843	0.392	0.703702856768957	1	Atxn7l3b
Flrt2	3.61472429817916e-05	23.4717822686572	0.335	0.035	0.715751558282456	1	Flrt2
Upf1	3.63037087650726e-05	1.37066517162472	0.601	0.241	0.718849737257203	1	Upf1
Dnajb6	3.63596735015437e-05	61.5871261276456	0.899	0.41	0.719957895004067	1	Dnajb6
Tgoln1	3.73536877985606e-05	1.7260323387554	0.749	0.287	0.739640372099297	1	Tgoln1
Stx3	3.74604242707348e-05	5.65908520681457	0.54	0.154	0.74175386098482	1	Stx3
Ehd1	3.78017444395716e-05	22.6708294968952	0.623	0.226	0.748512341647957	1	Ehd1
Phf11d	3.78338386959958e-05	47.6953927457185	0.512	0.095	0.749147840019412	1	Phf11d
Wdr26	3.82526281289723e-05	57.6800175105947	0.856	0.36	0.75744028958178	1	Wdr26
Wnt7b	3.8444138473468e-05	19.7785084103751	0.565	0.2	0.76123238591314	1	Wnt7b
Trps1	3.8660151231202e-05	5.73760604389136	0.487	0.069	0.765509654529032	1	Trps1
Kmt2e	3.86900494195644e-05	7.51757429811886	0.836	0.323	0.766101668556795	1	Kmt2e
Necap2	3.91726114120465e-05	7.62772062396127	0.639	0.248	0.775656878569932	1	Necap2
Ythdc1	3.96821877421411e-05	22.608473242872	0.834	0.34	0.785746999482136	1	Ythdc1
Fam83e	3.96883729101235e-05	5.01788806853575	0.334	0.049	0.785869471993356	1	Fam83e
Psmb3	3.9819688291486e-05	7.71923209486497	0.825	0.476	0.788469647859714	1	Psmb3
Atf4	4.00929078145689e-05	10.7209324540366	0.813	0.382	0.793879667636279	1	Atf4
Nckap1	4.04291449140217e-05	1.18674959561836	0.774	0.379	0.800537498442544	1	Nckap1
Hnrnpu	4.09533835717287e-05	32.7008007583945	0.906	0.506	0.8109179481038	1	Hnrnpu
Rrbp1	4.10254254697339e-05	31.4210012311844	0.912	0.384	0.812344449726201	1	Rrbp1
Cpeb4	4.11450191883703e-05	63.7010611800587	0.637	0.219	0.814712524948921	1	Cpeb4
Ccdc186	4.11692711591681e-05	4.64526085347113	0.575	0.212	0.815192738222687	1	Ccdc186
Exph5	4.11721073498011e-05	13.1722595643336	0.273	0.067	0.815248897633411	1	Exph5
Areg	4.14596537501711e-05	214.70108207494	0.544	0.18	0.820942603907138	1	Areg
Thrap3	4.15899646042873e-05	0.494548142359591	0.769	0.348	0.823522889129493	1	Thrap3
Nufip2	4.18102319990596e-05	9.60197811597746	0.808	0.292	0.827884403813379	1	Nufip2
Ucp2	4.1842022146358e-05	17.4465447084772	0.716	0.339	0.828513880520035	1	Ucp2
Arid5b	4.20075811228232e-05	63.7649995339073	0.758	0.277	0.831792113813023	1	Arid5b
Zmiz1	4.21635307004014e-05	12.5862827097046	0.704	0.266	0.834880071398648	1	Zmiz1
Sh3bp1	4.27004905903364e-05	1.53724569466461	0.375	0.097	0.845512414179251	1	Sh3bp1
Tirap	4.2756826275129e-05	3.02237701500187	0.501	0.162	0.846627917073829	1	Tirap
Coq10b	4.28792699359555e-05	40.9946452275802	0.679	0.207	0.849052424001855	1	Coq10b
Tob2	4.39471773432324e-05	2.83046019696656	0.503	0.187	0.870198058573345	1	Tob2
Gsr	4.45239535234525e-05	47.0045466850156	0.79	0.388	0.881618803717883	1	Gsr
Pnrc2	4.53360327414504e-05	4.29788462998528	0.565	0.207	0.897698784313459	1	Pnrc2
Gtpbp4	4.581696874891e-05	9.4589794277638	0.634	0.319	0.907221798197168	1	Gtpbp4
Snx6	4.60598865440711e-05	8.20488500707017	0.737	0.339	0.912031813459151	1	Snx6
Eppk1	4.60692762331981e-05	17.6532792479601	0.409	0.096	0.912217738693555	1	Eppk1
Ankrd11	4.61572330127788e-05	21.0244729521071	0.879	0.391	0.913959370886032	1	Ankrd11
Frg1	4.62042489591047e-05	10.2612739316348	0.705	0.282	0.914890333639232	1	Frg1
Lpin2	4.70235176451376e-05	128.264833938111	0.604	0.221	0.93111267289137	1	Lpin2
Cebpg	4.74668062485224e-05	9.69907863693302	0.714	0.257	0.939890230526991	1	Cebpg
Atp1b1	4.76223643103335e-05	60.5741086537442	0.643	0.249	0.942970435708915	1	Atp1b1
Rtn4	4.76315403453751e-05	53.6534050241735	0.943	0.485	0.943152130378772	1	Rtn4
Adipor1	4.76892051946826e-05	12.7008076047228	0.815	0.353	0.944293952059909	1	Adipor1
Brpf1	4.85891110146791e-05	0.988203946673233	0.354	0.103	0.96211298720166	1	Brpf1
Strn3	4.89115366369955e-05	13.9535265901171	0.753	0.318	0.968497336949148	1	Strn3
Vps4b	4.90471665544025e-05	10.6117964954033	0.81	0.329	0.971182944943723	1	Vps4b
Gabarap	4.96152725855781e-05	82.7010789666648	0.958	0.553	0.982432012467033	1	Gabarap
Mapk1	4.96248811855981e-05	1.45176497705463	0.813	0.371	0.982622272356027	1	Mapk1
Smg1	4.98989880961856e-05	10.6906514307767	0.714	0.264	0.988049863292571	1	Smg1
Metap2	5.00263854973762e-05	8.01615884946577	0.896	0.484	0.990572459233545	1	Metap2
Cd44	5.01706525342183e-05	34.6984835790292	0.741	0.313	0.993429090830057	1	Cd44
Baz1a	5.06876449416585e-05	60.1062958990639	0.745	0.23	1	1	Baz1a
Lrrfip1	5.08374226630276e-05	70.6101622376763	0.858	0.403	1	1	Lrrfip1
Brd2	5.109191154665e-05	6.96333673986615	0.786	0.351	1	1	Brd2
Rbms1	5.17125491877565e-05	32.7342316988075	0.912	0.384	1	1	Rbms1
Fam46a	5.17707342742057e-05	69.7010820728926	0.539	0.137	1	1	Fam46a
Atl2	5.22402624681044e-05	2.45762531980968	0.367	0.061	1	1	Atl2
Tnks1bp1	5.23423063264094e-05	3.70359223307128	0.628	0.19	1	1	Tnks1bp1
Mapk6	5.24236969726557e-05	45.1683134197521	0.694	0.246	1	1	Mapk6
Pdia3	5.31409150193955e-05	0.693708148724923	0.914	0.413	1	1	Pdia3
Fubp1	5.32830405063432e-05	9.68646255721978	0.782	0.352	1	1	Fubp1
Mbd1	5.36822141313166e-05	15.2778090802243	0.481	0.156	1	1	Mbd1
Med21	5.41537007435738e-05	1.80282975075049	0.64	0.267	1	1	Med21
Capsl	5.48608709929057e-05	14.6495538705169	0.458	0.107	1	1	Capsl
Cd9	5.58273832943062e-05	95.7010882170861	0.96	0.594	1	1	Cd9
Calm3	5.62216763101518e-05	36.1350283905416	0.756	0.348	1	1	Calm3
Med13l	5.63470832838153e-05	3.67622858941989	0.593	0.208	1	1	Med13l
Abhd17c	5.78513167732481e-05	12.5100568576859	0.669	0.23	1	1	Abhd17c
Ift172	5.81571048682575e-05	11.3336081431181	0.399	0.096	1	1	Ift172
Cyth3	5.86853042152612e-05	15.1304757340029	0.563	0.212	1	1	Cyth3
Sptlc2	5.93224872487866e-05	4.81628493765904	0.704	0.283	1	1	Sptlc2
Ppm1d	5.98795271760538e-05	2.79757867128336	0.335	0.09	1	1	Ppm1d
Ifi202b	5.99929811676022e-05	97.7010820728926	0.409	0.045	1	1	Ifi202b
Tmed7	6.01659527320063e-05	8.34870673430781	0.732	0.277	1	1	Tmed7
Smox	6.01947756120012e-05	90.8498204541505	0.595	0.098	1	1	Smox
Samd8	6.02586996873831e-05	7.03729134121387	0.42	0.1	1	1	Samd8
Usp8	6.03427298255815e-05	3.62401881380654	0.599	0.224	1	1	Usp8
Lgals8	6.05650110163737e-05	2.0943097412961	0.549	0.177	1	1	Lgals8
Cops2	6.06719172737116e-05	1.71797467144986	0.697	0.279	1	1	Cops2
Serpinb11	6.07243016246914e-05	129.084541821894	0.326	0.025	1	1	Serpinb11
Pum1	6.077021715755e-05	4.75845264459547	0.754	0.313	1	1	Pum1
Dsg3	6.08762959620329e-05	1.86722148036706	0.429	0.033	1	1	Dsg3
Ube2d3	6.09999214654821e-05	49.6950156278532	0.96	0.498	1	1	Ube2d3
Net1	6.14445194417102e-05	15.699941843867	0.783	0.352	1	1	Net1
Nek7	6.14796643603716e-05	8.38247819470022	0.689	0.248	1	1	Nek7
Ssr3	6.14823928448929e-05	7.1409560091143	0.802	0.343	1	1	Ssr3
Ppp2r2a	6.16355424200698e-05	5.83037235666665	0.765	0.349	1	1	Ppp2r2a
Fat1	6.25747136120879e-05	15.763698987916	0.674	0.215	1	1	Fat1
Rc3h1	6.26764106870837e-05	4.8454770337497	0.614	0.214	1	1	Rc3h1
Ttc39b	6.27912867382112e-05	1.13328140985738	0.369	0.084	1	1	Ttc39b
A430105I19Rik	6.3714870896531e-05	2.99119242095811	0.267	0.064	1	1	A430105I19Rik
Elovl5	6.37578055513967e-05	6.55027806336647	0.396	0.095	1	1	Elovl5
Arf4	6.40624091088794e-05	27.2469219120137	0.885	0.417	1	1	Arf4
Ube2r2	6.44805203351136e-05	32.4181118042031	0.87	0.408	1	1	Ube2r2
Pdcd6ip	6.45762900451256e-05	16.5058916207234	0.863	0.388	1	1	Pdcd6ip
H3f3a	6.47181137221068e-05	72.7010820728977	0.985	0.712	1	1	H3f3a
Psme1	6.47276718090408e-05	23.5042383890614	0.826	0.384	1	1	Psme1
Frrs1	6.48086043303983e-05	8.67667225503854	0.741	0.251	1	1	Frrs1
Riok1	6.54299901925284e-05	1.91893013799042	0.543	0.206	1	1	Riok1
Arf6	6.5551293015568e-05	39.3329337659189	0.716	0.256	1	1	Arf6
Ifrd1	6.5697598484895e-05	172.701082072893	0.746	0.251	1	1	Ifrd1
Sertad1	6.61307501063494e-05	27.9223862509117	0.548	0.176	1	1	Sertad1
F11r	6.62236040647209e-05	24.6039034355262	0.874	0.352	1	1	F11r
Ppp1r13l	6.65167897699049e-05	1.08414154506052	0.429	0.132	1	1	Ppp1r13l
Jun	6.69006762272277e-05	84.7010820728925	0.9	0.471	1	1	Jun
Eloa	6.69208835667362e-05	1.85034956298262	0.559	0.195	1	1	Eloa
Dync1li1	6.69301970337913e-05	6.0191906109023	0.584	0.169	1	1	Dync1li1
Phlda1	6.7261961113406e-05	261.701082070793	0.82	0.468	1	1	Phlda1
Sra1	6.76764870736907e-05	6.88742879278024	0.743	0.314	1	1	Sra1
Birc2	6.77878990620323e-05	0.975564335014363	0.416	0.147	1	1	Birc2
Elf2	6.8124437201245e-05	1.84021475700725	0.549	0.188	1	1	Elf2
Hoxd13	6.86496076689373e-05	3.6654915670407	0.419	0.032	1	1	Hoxd13
Trp53inp2	6.90491291574782e-05	140.799562388017	0.47	0.115	1	1	Trp53inp2
Golph3	6.90697802284e-05	18.8777486463489	0.779	0.318	1	1	Golph3
Kcmf1	6.91540312299668e-05	10.1185147095306	0.748	0.309	1	1	Kcmf1
Sh3pxd2a	6.92265301781399e-05	8.6649186222795	0.559	0.15	1	1	Sh3pxd2a
Lin7c	6.93838835337566e-05	2.92692316576947	0.665	0.271	1	1	Lin7c
Psma2	6.98943308533183e-05	15.9938554844476	0.877	0.467	1	1	Psma2
Rab10	7.00870357341005e-05	68.5662268658622	0.93	0.488	1	1	Rab10
Hnrnpl	7.11442523138709e-05	1.12726832292693	0.751	0.324	1	1	Hnrnpl
Ccnd2	7.1663309371747e-05	46.70108207003	0.746	0.446	1	1	Ccnd2
Arhgap5	7.21108446127655e-05	15.7073309654033	0.84	0.404	1	1	Arhgap5
Met	7.23090664574522e-05	6.34217654646001	0.648	0.2	1	1	Met
St14	7.25060936264211e-05	33.5750769952677	0.673	0.208	1	1	St14
Taok1	7.28668946385882e-05	9.46645143646822	0.796	0.335	1	1	Taok1
Ddx5	7.30654336912986e-05	126.574139197525	0.975	0.592	1	1	Ddx5
Rassf1	7.3406566634399e-05	10.1565756351665	0.62	0.183	1	1	Rassf1
Itch	7.38727120280974e-05	2.60072195513344	0.643	0.264	1	1	Itch
Arhgef5	7.42429087526362e-05	8.42797302112271	0.754	0.285	1	1	Arhgef5
Ash1l	7.46998703893847e-05	8.38833492283909	0.858	0.348	1	1	Ash1l
Papss1	7.49635792584e-05	9.97879430898541	0.546	0.204	1	1	Papss1
Lamtor3	7.54659208467893e-05	3.18403681158904	0.676	0.277	1	1	Lamtor3
Wtap	7.62077506873818e-05	1.73701478455499	0.531	0.218	1	1	Wtap
Npepps	7.62575783075862e-05	32.6990789841316	0.809	0.324	1	1	Npepps
Trip12	7.64107573372847e-05	17.3269534899293	0.873	0.382	1	1	Trip12
Zbtb7a	7.71449280815882e-05	3.8661612795087	0.822	0.358	1	1	Zbtb7a
Tbl1x	7.73237224117873e-05	9.63794981167999	0.757	0.343	1	1	Tbl1x
Alyref	7.7664437028653e-05	20.3642216339565	0.617	0.319	1	1	Alyref
Rnasel	7.78578528427243e-05	14.3578682502899	0.422	0.11	1	1	Rnasel
B2m	7.82664937577328e-05	133.701082072776	0.94	0.532	1	1	B2m
Sde2	7.84895902211122e-05	2.77579235833701	0.646	0.248	1	1	Sde2
Plekhm2	7.87206798955214e-05	0.842797664095937	0.335	0.095	1	1	Plekhm2
Med13	7.89017468327467e-05	13.0142221248214	0.744	0.26	1	1	Med13
Foxc1	7.96184697344487e-05	13.3736201848485	0.522	0.163	1	1	Foxc1
Krtcap3	7.97031917636085e-05	10.141057384248	0.675	0.207	1	1	Krtcap3
Stom	7.99529312542436e-05	23.4057707911344	0.359	0.052	1	1	Stom
Mkln1	8.08221343494992e-05	1.77691261089534	0.748	0.296	1	1	Mkln1
Zcchc2	8.12716092207734e-05	1.24345297444352	0.351	0.098	1	1	Zcchc2
Psma3	8.23508875674388e-05	9.62578146007832	0.89	0.511	1	1	Psma3
Gmps	8.26225099847904e-05	7.05797675329478	0.562	0.257	1	1	Gmps
Ago2	8.3758532472199e-05	30.6343689568159	0.723	0.278	1	1	Ago2
Dnm2	8.40195830734476e-05	7.66171228518216	0.736	0.308	1	1	Dnm2
Mapk1ip1l	8.55098320982696e-05	2.69062085991379	0.66	0.27	1	1	Mapk1ip1l
Padi1	8.63132426423399e-05	74.6995849013792	0.345	0.087	1	1	Padi1
Btbd10	8.70367686373468e-05	6.59878249953506	0.439	0.152	1	1	Btbd10
Dsc3	8.72756491899942e-05	7.7232376422416	0.312	0.031	1	1	Dsc3
Prr13	8.75683854980983e-05	203.701080351072	0.844	0.431	1	1	Prr13
Rad21	8.88981750424115e-05	11.8497354247115	0.697	0.286	1	1	Rad21
Ddx24	8.91141439477487e-05	3.71471047449972	0.826	0.405	1	1	Ddx24
Cdc42	8.91434819373849e-05	37.5196367928226	0.956	0.575	1	1	Cdc42
Ube2b	9.02966605289909e-05	31.6869739030739	0.925	0.44	1	1	Ube2b
Ptpn18	9.03639318966384e-05	8.84481450127389	0.397	0.108	1	1	Ptpn18
Oas2	9.08254777832693e-05	3.76928147050463	0.291	0.013	1	1	Oas2
Stk11	9.11449508702381e-05	1.07730456027732	0.675	0.288	1	1	Stk11
Clic1	9.13450792700377e-05	24.7010817489073	0.919	0.548	1	1	Clic1
Dync1li21	9.15488630699036e-05	0.682127838417173	0.581	0.235	1	1	Dync1li2
Gm32856	9.1575984898936e-05	3.34854179912219	0.285	0.038	1	1	Gm32856
Acer3	9.29483278095098e-05	10.5680700157682	0.589	0.195	1	1	Acer3
Ctsl	9.36214006752462e-05	237.693126237485	0.774	0.342	1	1	Ctsl
Arid4b	9.36384830951675e-05	7.81451863744899	0.792	0.304	1	1	Arid4b
Chmp2b	9.37992484807132e-05	15.5421655706542	0.796	0.332	1	1	Chmp2b
Acsm3	9.45400653366883e-05	12.5078162071807	0.272	0.036	1	1	Acsm3
Apobr	9.45792773844301e-05	27.0440906875766	0.318	0.062	1	1	Apobr
Vezf1	9.46049074783342e-05	4.97895736698641	0.674	0.281	1	1	Vezf1
Ajuba	9.632163453244e-05	6.34869575342292	0.476	0.1	1	1	Ajuba
Poldip3	9.89823941020425e-05	1.55900698764432	0.628	0.239	1	1	Poldip3
Brd4	9.94128924986044e-05	1.5977700811286	0.794	0.317	1	1	Brd4
Qk	9.95628121136545e-05	8.27968777401017	0.774	0.311	1	1	Qk
Chp1	9.96656743376618e-05	31.6996422152166	0.72	0.316	1	1	Chp1
Sh3d19	0.000100824336651003	21.446470591813	0.681	0.21	1	1	Sh3d19
Tes	0.000101090776225739	6.8421129753744	0.6	0.232	1	1	Tes
Socs6	0.000101122537918468	3.34867703355913	0.516	0.151	1	1	Socs6
Itga2	0.000101515648765768	32.6205148198115	0.538	0.132	1	1	Itga2
Tra2a	0.000101664405741497	13.6862502197198	0.84	0.347	1	1	Tra2a
Akr1a1	0.000102309408317014	15.8358164678316	0.908	0.478	1	1	Akr1a1
Lsm14a	0.000103032450880332	2.99342831361414	0.634	0.259	1	1	Lsm14a
Zfyve16	0.000103170283766145	1.26548633799096	0.325	0.103	1	1	Zfyve16
Svil	0.000105462882091389	5.25564221991309	0.541	0.192	1	1	Svil
Hnrnpa2b1	0.000105464764328251	22.8889129437027	0.946	0.58	1	1	Hnrnpa2b1
Mex3c	0.000106128375883723	2.74772809230739	0.456	0.145	1	1	Mex3c
Ppp4c	0.000108757819033712	8.84730539509395	0.672	0.258	1	1	Ppp4c
Bri3	0.000108941204000187	23.5938350265818	0.893	0.454	1	1	Bri3
Ubn2	0.000109961148748095	13.6110418316129	0.809	0.313	1	1	Ubn2
Stk24	0.000110186331210523	11.6848560510909	0.719	0.291	1	1	Stk24
Gpx1	0.000110191463772708	21.7010820728977	0.895	0.539	1	1	Gpx1
Myl12b	0.000110999419299397	33.4011896735171	0.924	0.484	1	1	Myl12b
Stat1	0.000111018478296848	38.7010759287533	0.674	0.21	1	1	Stat1
Setd2	0.000111427064313358	3.2914768592055	0.669	0.25	1	1	Setd2
Ptges3	0.00011166441231059	21.4191851539264	0.876	0.46	1	1	Ptges3
Zbtb11	0.00011169050282385	2.23995783899545	0.462	0.162	1	1	Zbtb11
Baz2b	0.000111761293266732	4.54612419839867	0.663	0.258	1	1	Baz2b
Arhgap32	0.000113163273120845	3.7039132832411	0.721	0.251	1	1	Arhgap32
Csprs	0.000113720633712381	57.7186153015386	0.424	0.022	1	1	Csprs
Usp41	0.000114382296031018	0.307585588695239	0.514	0.231	1	1	Usp4
Bcl3	0.000114910095186821	6.64893431178835	0.421	0.104	1	1	Bcl3
Tmprss4	0.000115162957791006	16.7489322988286	0.549	0.154	1	1	Tmprss4
Raf1	0.000115480431239651	1.34443596779355	0.551	0.21	1	1	Raf1
Dlat	0.000115639388825577	0.637851629935029	0.44	0.207	1	1	Dlat
Abcc1	0.000116693720076363	16.0761700679977	0.563	0.171	1	1	Abcc1
Purb	0.000117506650037596	3.69367852645073	0.911	0.487	1	1	Purb
Son	0.000118783389601828	19.6931694419881	0.932	0.432	1	1	Son
Ubtf	0.000119213290993162	9.02568014884784	0.723	0.306	1	1	Ubtf
Pgd	0.000119222111202974	5.6515300628791	0.784	0.375	1	1	Pgd
Camsap2	0.00011945575204796	3.81710007238596	0.488	0.195	1	1	Camsap2
Sumo2	0.000119958338016089	19.6277036935723	0.894	0.551	1	1	Sumo2
Adss	0.00012035801036969	53.5995824850524	0.779	0.315	1	1	Adss
Tdg	0.000120409790615303	10.1187144621755	0.519	0.202	1	1	Tdg
Rbm39	0.000120923376492238	5.79719426535062	0.948	0.479	1	1	Rbm39
Gng5	0.000120927260252375	120.701082072887	0.973	0.657	1	1	Gng5
Ide	0.00012108781254684	5.70108208056062	0.687	0.296	1	1	Ide
D1Ertd622e	0.000121543217404354	1.87465640305857	0.426	0.133	1	1	D1Ertd622e
Hnrnpab	0.000121619371042512	26.5371673033932	0.862	0.506	1	1	Hnrnpab
Prkci	0.000121826756263686	4.7749567644167	0.621	0.234	1	1	Prkci
Ppm1a	0.000122130028219464	6.36353094753367	0.776	0.309	1	1	Ppm1a
Ifit1bl1	0.000122878213963641	Inf	0.306	0.027	1	1	Ifit1bl1
Gpbp1l1	0.000122954396380384	5.67491141647419	0.656	0.219	1	1	Gpbp1l1
Actr3	0.000125146719059027	28.70004702005	0.893	0.46	1	1	Actr3
Arpc5	0.000125477078507855	15.8872938417588	0.896	0.442	1	1	Arpc5
Gnai3	0.000125579455247285	8.36479701148668	0.777	0.326	1	1	Gnai3
Dync1h1	0.000125953550408882	6.65793797231958	0.774	0.327	1	1	Dync1h1
Ubb	0.000126582439958443	228.701082072893	0.984	0.737	1	1	Ubb
Cast	0.000126886421223421	58.510925772731	0.937	0.487	1	1	Cast
Ick	0.000127342290978828	9.12149210077753	0.562	0.15	1	1	Ick
Ubr4	0.000127394660176611	4.61937084101875	0.655	0.251	1	1	Ubr4
Chmp4b	0.000127585116228122	57.6950189538903	0.908	0.449	1	1	Chmp4b
Ifi211	0.000128679471592446	11.3984263774667	0.258	0.033	1	1	Ifi211
Fgd6	0.000130086443384825	7.41769356209302	0.422	0.051	1	1	Fgd6
Rnf186	0.000130363388047643	70.6925041234585	0.254	0.023	1	1	Rnf186
Rsbn1	0.000133062096796978	50.2486375216885	0.44	0.168	1	1	Rsbn1
Slc9a3r1	0.000133241621550443	108.698221846558	0.748	0.318	1	1	Slc9a3r1
Snw1	0.000133777862143951	3.63299847027228	0.781	0.341	1	1	Snw1
Fam120a	0.000133819684148484	5.69918209435358	0.75	0.335	1	1	Fam120a
Psma1	0.000135056255124171	13.6433348514795	0.816	0.414	1	1	Psma1
Ifi209	0.00013542877722885	64.2844354214467	0.303	0.02	1	1	Ifi209
Psma7	0.000136399376460136	9.31675143367087	0.916	0.549	1	1	Psma7
Akap13	0.000137667133052851	60.6360125665547	0.791	0.291	1	1	Akap13
Tuba1c	0.00013885053886014	12.6821202771962	0.781	0.351	1	1	Tuba1c
Srgn	0.000138850872058141	294.701127358935	0.4	0.069	1	1	Srgn
Rc3h2	0.000139538492610684	1.37223555076515	0.632	0.233	1	1	Rc3h2
Icam1	0.000139726140089996	3.83405087093571	0.322	0.075	1	1	Icam1
Lgals3	0.000140606779003072	Inf	0.908	0.686	1	1	Lgals3
Gnai1	0.000141282063610872	12.5453533096902	0.37	0.053	1	1	Gnai1
Tax1bp3	0.000141405332813825	7.12972866946561	0.736	0.286	1	1	Tax1bp3
Cmtm6	0.000142663303074949	3.0959108058766	0.558	0.167	1	1	Cmtm6
Slc9a1	0.000142883302884342	0.728467627407408	0.401	0.176	1	1	Slc9a1
Dnajc5	0.000145308987441484	9.11369497272891	0.739	0.298	1	1	Dnajc5
Chd4	0.00014554596238459	6.46850882104448	0.831	0.406	1	1	Chd4
Tollip	0.000145730422135936	0.916210082857793	0.394	0.15	1	1	Tollip
Cdk2ap2	0.000145799807706452	53.1238666063787	0.711	0.313	1	1	Cdk2ap2
Irf6	0.000145801719694956	29.565102252186	0.706	0.254	1	1	Irf6
Ctnnd1	0.00014582039834384	11.749255219032	0.725	0.323	1	1	Ctnnd1
Rnf31	0.000145868275608094	1.81681362244619	0.298	0.078	1	1	Rnf31
Trir	0.000146511721164263	3.35994448550752	0.885	0.438	1	1	Trir
Prrc2c	0.00014922956724861	29.2152860299892	0.857	0.43	1	1	Prrc2c
Strn	0.000150564648234201	0.990336038892565	0.442	0.136	1	1	Strn
Myl12a	0.000151277788865518	36.9403199619714	0.919	0.515	1	1	Myl12a
Fnip2	0.00015167995779972	2.5057129167431	0.313	0.099	1	1	Fnip2
Myo1c	0.000152681875766209	5.53551177294352	0.632	0.223	1	1	Myo1c
Jmjd1c	0.000153109329189141	5.7119321296152	0.778	0.302	1	1	Jmjd1c
Srpk2	0.00015317104312705	7.29750776186235	0.733	0.269	1	1	Srpk2
Hsph1	0.000154036684352535	26.6872410317363	0.565	0.226	1	1	Hsph1
Ppp2r5e	0.000154330641085596	2.17392737209336	0.575	0.234	1	1	Ppp2r5e
Sh3bgrl3	0.0001543532667878	105.701065329933	0.944	0.573	1	1	Sh3bgrl3
Tap2	0.000154944512540065	13.1805069201307	0.408	0.115	1	1	Tap2
Snx15	0.000157467679740439	2.63020515111908	0.41	0.186	1	1	Snx15
Sntb2	0.000158657934921921	2.59766894477724	0.561	0.18	1	1	Sntb2
Psmb8	0.000160152394951113	48.7750327525859	0.657	0.259	1	1	Psmb8
Ifitm1	0.000160668594959143	479.701082072891	0.467	0.139	1	1	Ifitm1
Elk3	0.000161368239748845	2.53331455704444	0.573	0.188	1	1	Elk3
Zfp830	0.000161474829283218	1.08802024883635	0.373	0.127	1	1	Zfp830
Nrbp1	0.000163154357747584	6.29128786662599	0.663	0.232	1	1	Nrbp1
Abhd17b	0.000165245508888927	4.92226650658601	0.504	0.179	1	1	Abhd17b
Adamts1	0.000165250845831871	33.6786577169251	0.316	0.057	1	1	Adamts1
Ltbp1	0.000166642247840796	4.03685783367651	0.332	0.068	1	1	Ltbp1
Psme2	0.000166766088875224	20.8902323626078	0.842	0.379	1	1	Psme2
Atp6v1e1	0.000167503565494426	49.4903101144327	0.871	0.421	1	1	Atp6v1e1
Tmpo	0.000168035561232429	15.0390309422874	0.633	0.276	1	1	Tmpo
Pyroxd1	0.000168242076103479	9.87884965148121	0.478	0.158	1	1	Pyroxd1
Casp8ap2	0.000169149347250402	2.55239822861173	0.466	0.166	1	1	Casp8ap2
Ski	0.000170051752711511	2.22254002891408	0.566	0.241	1	1	Ski
Col17a1	0.000170778796041295	84.7010820728945	0.49	0.09	1	1	Col17a1
Arfgef1	0.000172253684048402	12.6447952923144	0.824	0.374	1	1	Arfgef1
Brap	0.000173677321600071	1.74635548340302	0.498	0.194	1	1	Brap
Zfp207	0.000174687186593012	9.33035609276162	0.786	0.331	1	1	Zfp207
Tox4	0.000176713657232937	2.44138152863135	0.62	0.238	1	1	Tox4
Mfsd6	0.000177696451738323	1.26222814063981	0.613	0.225	1	1	Mfsd6
Gnaq	0.000177821628817121	25.5952433706239	0.726	0.296	1	1	Gnaq
Tpm4	0.000178983061727328	36.5469567347951	0.816	0.379	1	1	Tpm4
Cdc42bpa	0.000179840317222965	7.24151994828574	0.61	0.224	1	1	Cdc42bpa
Pitpna	0.000180274991458981	18.9847693852773	0.846	0.42	1	1	Pitpna
Tmem40	0.00018162408185929	15.9206690322121	0.606	0.237	1	1	Tmem40
Nfe2l1	0.00018230483085647	17.6147817994486	0.8	0.359	1	1	Nfe2l1
Arl14	0.00018501393529728	48.6822358576315	0.26	0.037	1	1	Arl14
Ccar1	0.000185615950743149	3.77025496419811	0.742	0.313	1	1	Ccar1
Ifngr2	0.000185754818548231	15.8234546704312	0.591	0.233	1	1	Ifngr2
Aftph	0.00018650432465765	16.4703355950635	0.704	0.293	1	1	Aftph
Mark3	0.000186841602269415	17.0453042874611	0.765	0.29	1	1	Mark3
1700017B05Rik	0.000188487338292484	8.32741009104901	0.403	0.074	1	1	1700017B05Rik
Ppp1r15b	0.000188539927861769	6.16531181825911	0.61	0.222	1	1	Ppp1r15b
Phf10	0.000188747665444709	3.23822950968429	0.483	0.22	1	1	Phf10
Tnfaip1	0.000189296389149717	2.53894414778364	0.632	0.241	1	1	Tnfaip1
Tnpo3	0.000189358824519042	1.80735612209058	0.639	0.29	1	1	Tnpo3
Uba3	0.000190081453722855	1.58110016375258	0.513	0.191	1	1	Uba3
Crnn	0.000190349582519305	103.693460771297	0.244	0.025	1	1	Crnn
Vav3	0.000191125750262039	6.53128854073664	0.358	0.088	1	1	Vav3
Psmd13	0.0001917928141635	5.27911808723972	0.767	0.349	1	1	Psmd13
Gcc2	0.000192014651943863	14.7208888400587	0.755	0.28	1	1	Gcc2
Rap1gds1	0.000192263991707394	0.930888750217052	0.409	0.147	1	1	Rap1gds1
Ckap5	0.000192633358799192	10.3447992246328	0.48	0.2	1	1	Ckap5
Efr3a	0.000194004000952747	16.6005477701563	0.658	0.264	1	1	Efr3a
Hnrnpul2	0.000195904679736108	14.2058107515138	0.822	0.38	1	1	Hnrnpul2
Pdlim5	0.000196214684903268	10.2184660345761	0.68	0.297	1	1	Pdlim5
Rnf13	0.000198589374523935	0.852875267541048	0.531	0.2	1	1	Rnf13
Galnt7	0.000200062653083322	38.8095581233361	0.652	0.26	1	1	Galnt7
Ccdc112	0.000200261345332406	1.05138869368182	0.32	0.102	1	1	Ccdc112
Top2b	0.000200637784392805	19.0041128638473	0.737	0.334	1	1	Top2b
Gadd45b	0.000201915528640423	217.701204024623	0.536	0.128	1	1	Gadd45b
Pten	0.000202338590491619	1.56855653180879	0.753	0.314	1	1	Pten
Ghitm	0.000203571158105377	12.3369879469015	0.841	0.412	1	1	Ghitm
Sp3	0.000205011703410974	8.13654431873006	0.652	0.223	1	1	Sp3
Itga6	0.000205596485039827	20.0276447958693	0.732	0.348	1	1	Itga6
Prnp	0.000205834493160201	16.9681233544721	0.426	0.119	1	1	Prnp
Gtf2ird1	0.000207037955441077	9.98952204582184	0.406	0.128	1	1	Gtf2ird1
Abi1	0.000207496203196698	11.5893896328476	0.784	0.276	1	1	Abi1
Ifit1	0.000207827254399786	460.701082072893	0.481	0.058	1	1	Ifit1
Atrx	0.000211883339139853	13.7709613143448	0.806	0.392	1	1	Atrx
Naa20	0.00021295115526769	6.6789544789784	0.674	0.272	1	1	Naa20
Lad1	0.000212956329048883	15.6831861354413	0.731	0.328	1	1	Lad1
Otud5	0.000213097223541991	9.48432515937229	0.583	0.193	1	1	Otud5
Usp18	0.000213402303847671	46.7010791073174	0.563	0.139	1	1	Usp18
Agrn	0.000214274087738362	3.731388138033	0.495	0.141	1	1	Agrn
Pik3ip1	0.000218301656678792	3.37426577788067	0.308	0.094	1	1	Pik3ip1
Tmc4	0.000220955043574197	11.6478525982105	0.851	0.293	1	1	Tmc4
Apol9b	0.000221895838423754	21.4831416141984	0.377	0.025	1	1	Apol9b
Rab6a	0.000223956622505414	7.19485198323785	0.762	0.327	1	1	Rab6a
Dync1i2	0.000226680717650716	7.01515620325029	0.814	0.382	1	1	Dync1i2
Hk2	0.00022727711343123	14.7011340561608	0.491	0.159	1	1	Hk2
Srrm2	0.000229357242940089	7.88675664190085	0.926	0.477	1	1	Srrm2
Mitd1	0.000230995708258115	3.30548366585532	0.583	0.188	1	1	Mitd1
Cttn	0.000231238469999638	9.44603303656236	0.822	0.381	1	1	Cttn
G2e3	0.000231933086240337	6.84567842684257	0.492	0.147	1	1	G2e3
Aff1	0.000231965911254575	3.86046602335701	0.649	0.226	1	1	Aff1
Ppp4r1	0.000232146069537623	0.755074780532227	0.406	0.151	1	1	Ppp4r1
Clk1	0.000232613726337064	1.44254381731337	0.827	0.316	1	1	Clk1
Dennd1b	0.00023341206506189	12.516474858293	0.522	0.163	1	1	Dennd1b
Hspa4	0.000233476275861987	0.624577895896977	0.824	0.425	1	1	Hspa4
Gpd2	0.000233674231221009	4.95360745005329	0.587	0.207	1	1	Gpd2
Bmt2	0.000233777868175407	8.11846551590475	0.434	0.122	1	1	Bmt2
Grb7	0.000233935844757687	5.67743255356932	0.573	0.209	1	1	Grb7
Grb2	0.000233985231673129	7.40614468983047	0.757	0.304	1	1	Grb2
Zdhhc20	0.000234890489680899	3.38480312522334	0.714	0.288	1	1	Zdhhc20
Aldoa	0.000236884078620632	147.719232111321	0.954	0.62	1	1	Aldoa
Slc38a2	0.00023758792984479	128.628664377088	0.8	0.378	1	1	Slc38a2
Nradd	0.000238177276945357	2.75234934533757	0.289	0.065	1	1	Nradd
Fcho2	0.000240680522653969	6.87379211798007	0.67	0.218	1	1	Fcho2
Neo1	0.000241930230064401	4.23111713846912	0.395	0.104	1	1	Neo1
Myo1d	0.000245764596780619	15.5500894946048	0.483	0.125	1	1	Myo1d
Rbm42	0.000246645864843247	2.3763239927911	0.663	0.271	1	1	Rbm42
Scaf11	0.000247582044419613	8.68398074563732	0.852	0.383	1	1	Scaf11
Rab22a	0.000250866994341361	4.56226114041141	0.63	0.247	1	1	Rab22a
Rab11a	0.000251717556423707	29.701082010606	0.873	0.44	1	1	Rab11a
Slc39a4	0.000251934195320293	79.198272549059	0.309	0.027	1	1	Slc39a4
Grip1	0.000252002074572834	3.5013942638996	0.239	0.016	1	1	Grip1
Gabrp	0.00025322617860767	45.1988697484904	0.265	0.016	1	1	Gabrp
Morf4l2	0.000255003251160182	24.5448028940305	0.804	0.376	1	1	Morf4l2
Irf2	0.000255495108333524	12.1752332961542	0.736	0.293	1	1	Irf2
Eif5	0.000256279158881582	107.673726402364	0.931	0.529	1	1	Eif5
Ltbp4	0.000256435868773802	5.66682591334016	0.446	0.134	1	1	Ltbp4
Tnfaip8	0.000256556946368662	16.7016828338102	0.806	0.364	1	1	Tnfaip8
Usp25	0.000256830730016056	17.7010828587655	0.704	0.285	1	1	Usp25
Cnppd1	0.000257891438973984	6.62164272617498	0.523	0.173	1	1	Cnppd1
Ablim1	0.000258466853385121	23.6699984744674	0.559	0.272	1	1	Ablim1
Plcd3	0.000259689668228815	7.37052367257473	0.425	0.096	1	1	Plcd3
Ubn1	0.000260624194596198	7.87095768660001	0.688	0.288	1	1	Ubn1
Abcc5	0.00026220753988825	11.2987945164045	0.478	0.166	1	1	Abcc5
R3hdm4	0.000262301624710897	28.6848366197785	0.85	0.36	1	1	R3hdm4
Mbnl2	0.000262697697127519	26.4442069100591	0.893	0.389	1	1	Mbnl2
Rflnb	0.00026280975122838	43.209077009729	0.555	0.214	1	1	Rflnb
Glg1	0.000263700881138288	17.8652652734331	0.771	0.303	1	1	Glg1
Nemf1	0.000263960342516001	0.264193881883956	0.649	0.279	1	1	Nemf
Ktn1	0.000264833652991941	23.7007149894754	0.792	0.356	1	1	Ktn1
Vangl1	0.000265522796861703	7.11025763585035	0.538	0.187	1	1	Vangl1
Clic4	0.000265639579782591	66.3845049396487	0.545	0.186	1	1	Clic4
Actn1	0.000267777918207593	2.10064128551872	0.491	0.134	1	1	Actn1
Mrpl33	0.00026835380347162	18.6055081143927	0.885	0.445	1	1	Mrpl33
Cpne3	0.000269227434534204	10.2137662590242	0.751	0.351	1	1	Cpne3
H2afz	0.000271996250167861	71.5186671333246	0.903	0.601	1	1	H2afz
AA986860	0.000272928059137693	28.5615078258216	0.507	0.17	1	1	AA986860
Ppbp	0.00027445936314942	Inf	0.42	0.103	1	1	Ppbp
Cblc	0.000276209227575515	33.7922699338532	0.616	0.206	1	1	Cblc
Emd	0.000277082681450085	1.31087509417301	0.614	0.271	1	1	Emd
Trim34a	0.00027787486788406	2.17477832589487	0.339	0.042	1	1	Trim34a
Prpf39	0.000278894314584559	3.89797242834181	0.56	0.201	1	1	Prpf39
Tec	0.000278954646388188	1.58606048913915	0.284	0.026	1	1	Tec
Sbds	0.000280018433937777	17.63751478695	0.758	0.318	1	1	Sbds
B230219D22Rik	0.000280296824044859	1.74914694580362	0.736	0.321	1	1	B230219D22Rik
Mbd2	0.000283063357306437	3.94518630740446	0.855	0.381	1	1	Mbd2
Hbs1l	0.000283690883222334	1.81731068639134	0.479	0.193	1	1	Hbs1l
Ppp6r1	0.000287373902951952	1.0041098637419	0.472	0.206	1	1	Ppp6r1
Bdp1	0.000289712744977213	3.2314735105742	0.6	0.227	1	1	Bdp1
Ccnl1	0.000290792917993444	11.2485626903887	0.852	0.334	1	1	Ccnl1
Cpsf2	0.000291019087587043	1.23508253890402	0.596	0.231	1	1	Cpsf2
1110059E24Rik	0.000291991680217147	11.9384965291762	0.558	0.227	1	1	1110059E24Rik
Plac8	0.000297473197805337	604.651442372439	0.343	0.074	1	1	Plac8
Cul3	0.000297497501616546	18.5826776222632	0.812	0.337	1	1	Cul3
Zfr	0.000300105064677948	2.52811167398685	0.689	0.295	1	1	Zfr
Nipbl	0.000301429472022209	2.12349589554475	0.804	0.338	1	1	Nipbl
Cyld	0.000302280444493723	10.8146602597637	0.6	0.188	1	1	Cyld
Amotl2	0.000302879012207302	11.2325615833983	0.332	0.046	1	1	Amotl2
Ap2b1	0.000303433672713447	2.4083930382482	0.615	0.286	1	1	Ap2b1
Trabd	0.000306423591321775	4.50231847388066	0.664	0.274	1	1	Trabd
Taf11	0.000307247017464119	1.76108316532014	0.433	0.198	1	1	Taf11
Kpnb1	0.000309519150487478	3.70288610486323	0.676	0.32	1	1	Kpnb1
Max	0.000309526218371534	5.32219130237934	0.676	0.274	1	1	Max
Rere	0.000311049333291687	0.405163853626281	0.496	0.188	1	1	Rere
Plat	0.000312734582522363	368.701082072893	0.452	0.147	1	1	Plat
Crk	0.000313199469387609	4.86504586027975	0.769	0.299	1	1	Crk
Cyp27a1	0.000313516646756673	4.28712718909296	0.325	0.086	1	1	Cyp27a1
Pdzd8	0.000313788828571272	3.6992626305177	0.647	0.212	1	1	Pdzd8
Ranbp2	0.000315348286796055	4.46477155998454	0.763	0.312	1	1	Ranbp2
Rhoa	0.000315683823993787	34.6938103709116	0.943	0.541	1	1	Rhoa
Bag3	0.00031623469638284	6.94992139311519	0.605	0.238	1	1	Bag3
Col7a1	0.00031733967936443	49.7005011299055	0.312	0.054	1	1	Col7a1
Nub1	0.000320022705688411	5.04159350149537	0.582	0.226	1	1	Nub1
Gtf2f1	0.000322885308061809	3.51485017516658	0.578	0.204	1	1	Gtf2f1
Larp1	0.000323605619649447	1.2576071176858	0.736	0.335	1	1	Larp1
Zfp638	0.000324038510365707	3.93903805792605	0.654	0.274	1	1	Zfp638
Emp2	0.000324222596120396	19.7009261645302	0.855	0.399	1	1	Emp2
Acin1	0.000324950904533819	0.219891631753153	0.783	0.353	1	1	Acin1
Slc35a1	0.000326662136725584	8.51500470331351	0.456	0.19	1	1	Slc35a1
Zc3h15	0.000326873046013681	13.6448828475741	0.833	0.406	1	1	Zc3h15
4921524J17Rik	0.00032695527333378	3.20623234148316	0.387	0.144	1	1	4921524J17Rik
Uaca	0.000331352517693296	19.9861114404419	0.45	0.155	1	1	Uaca
Pof1b	0.000333406438087908	50.7010820726115	0.576	0.208	1	1	Pof1b
Cdk8	0.000333865061076665	0.800042576696038	0.556	0.221	1	1	Cdk8
Ccnl2	0.000334408870738115	5.20401297675656	0.762	0.293	1	1	Ccnl2
Tacstd2	0.000338737055752377	30.6060703927375	0.83	0.373	1	1	Tacstd2
Tnrc18	0.000339092133049578	4.18068251059772	0.727	0.264	1	1	Tnrc18
Pafah1b2	0.000339688946165448	3.14307304821833	0.65	0.284	1	1	Pafah1b2
Zmym2	0.000341417947878183	2.14053387383811	0.517	0.175	1	1	Zmym2
Vps35	0.000341585833985674	9.27869430160664	0.799	0.374	1	1	Vps35
Zc3h13	0.000341837730462065	2.04602593687133	0.621	0.266	1	1	Zc3h13
Tle4	0.000342015025882442	15.633696698031	0.47	0.152	1	1	Tle4
Phf23	0.000342475980816401	2.46182114776107	0.541	0.183	1	1	Phf23
Pcmtd1	0.00034353453241359	10.4760256379382	0.69	0.292	1	1	Pcmtd1
Kctd11	0.000344304640670194	4.36158885864366	0.317	0.087	1	1	Kctd11
Zmat2	0.000346809507086569	2.95468570761068	0.745	0.348	1	1	Zmat2
Myc	0.000347086182987383	6.62605444719461	0.346	0.12	1	1	Myc
Golga7	0.000348593418181473	8.37797985534352	0.741	0.28	1	1	Golga7
Eno1	0.000350012141720141	15.964139191429	0.736	0.364	1	1	Eno1
Ccni	0.000352340598132145	5.98384805040015	0.709	0.28	1	1	Ccni
Psmc2	0.000352614221193875	1.31278035352218	0.691	0.332	1	1	Psmc2
Set	0.000353086529978878	9.69998425012507	0.83	0.562	1	1	Set
P4ha1	0.00035497740650582	19.6909237239491	0.358	0.096	1	1	P4ha1
1810037I17Rik	0.000355868812948645	249.383957759766	0.923	0.568	1	1	1810037I17Rik
Uqcrc1	0.000356024657646067	27.3772630542409	0.771	0.398	1	1	Uqcrc1
Ppp1r10	0.000356029811243019	3.71595237415761	0.65	0.236	1	1	Ppp1r10
Ttc3	0.000357427409440963	10.7096157892316	0.703	0.34	1	1	Ttc3
Hnrnph2	0.000357433647621774	4.12449350597603	0.642	0.266	1	1	Hnrnph2
Taldo1	0.000360027700393588	111.70103665875	0.913	0.53	1	1	Taldo1
Fam129b	0.000361199051963894	22.7105854877777	0.75	0.321	1	1	Fam129b
Syf2	0.000361933373248319	7.07454539381102	0.776	0.326	1	1	Syf2
Pdzk1ip1	0.000362945038127931	107.701082088122	0.548	0.266	1	1	Pdzk1ip1
Esyt2	0.000366616599630545	1.68240781635943	0.656	0.225	1	1	Esyt2
Ndufb9	0.000366961784215193	15.694136177929	0.916	0.533	1	1	Ndufb9
Atf7ip	0.000374625533379714	17.9890312547321	0.644	0.23	1	1	Atf7ip
Lrp10	0.000376050272932783	19.884195953137	0.714	0.282	1	1	Lrp10
Ubxn7	0.000378278665988742	1.36249414630924	0.416	0.13	1	1	Ubxn7
Arf1	0.000378381609082302	6.70309749408856	0.933	0.512	1	1	Arf1
Psmb10	0.000378488590885742	9.26501393399196	0.559	0.222	1	1	Psmb10
Flii	0.000382753498156905	13.1482885548688	0.719	0.265	1	1	Flii
Sltm	0.000385775721430193	3.69644102467746	0.762	0.349	1	1	Sltm
Sdcbp2	0.000386141552751345	25.3246664103202	0.55	0.212	1	1	Sdcbp2
Hmg20b	0.000386358689560677	3.3533980125163	0.708	0.297	1	1	Hmg20b
Ythdf3	0.000387184882671426	2.16313257405701	0.632	0.236	1	1	Ythdf3
Orc4	0.000387414174173102	1.30052973731329	0.456	0.183	1	1	Orc4
Klf9	0.000387505783785868	16.454162297404	0.536	0.158	1	1	Klf9
Stx12	0.000388670894329183	2.39287340355479	0.628	0.297	1	1	Stx12
Map2k1	0.000389289702709255	8.57376243238492	0.597	0.199	1	1	Map2k1
Tspo	0.000389529698992252	58.3424895276968	0.861	0.49	1	1	Tspo
Plekhb2	0.000390312479104525	18.1983221507534	0.778	0.29	1	1	Plekhb2
Ubr3	0.000391515352381989	1.31648054098002	0.524	0.224	1	1	Ubr3
Marcks	0.000395916642931507	28.7035267616453	0.917	0.497	1	1	Marcks
Eif4a1	0.000396161078855539	2.69428937287637	0.918	0.634	1	1	Eif4a1
Hcar2	0.00039789557512878	24.8890215113249	0.305	0.104	1	1	Hcar2
Tmem63a	0.000399792489343031	10.3730090995034	0.535	0.191	1	1	Tmem63a
Vamp8	0.000401427458004966	20.7215986102835	0.912	0.502	1	1	Vamp8
Chordc1	0.000402600910181059	0.979180951448889	0.549	0.258	1	1	Chordc1
Psmb5	0.000402718966505982	6.40221156064184	0.869	0.492	1	1	Psmb5
Xrn1	0.000404373262981714	3.54830217106967	0.562	0.21	1	1	Xrn1
Irgm2	0.000405187321174025	2.58221607379549	0.242	0.026	1	1	Irgm2
Dusp10	0.000406487399666131	27.3492724409983	0.305	0.038	1	1	Dusp10
Trnt1	0.000406681703001677	4.89177519911496	0.519	0.207	1	1	Trnt1
Swap70	0.000408249580184864	14.9849560593274	0.403	0.116	1	1	Swap70
Yme1l1	0.000408778386915968	4.31988163948021	0.704	0.292	1	1	Yme1l1
Pdhb	0.000409714797655729	27.0218246044205	0.73	0.272	1	1	Pdhb
Atp6v1g1	0.000411812550988492	35.7010811495846	0.893	0.489	1	1	Atp6v1g1
D17Wsu92e	0.000414908582945489	8.11931018913729	0.735	0.31	1	1	D17Wsu92e
Map4k4	0.000415709144474154	11.3896435457245	0.716	0.288	1	1	Map4k4
Coro1b	0.000415757386315993	6.52843306640593	0.666	0.262	1	1	Coro1b
Ube2l3	0.000416195305562904	15.6590862042949	0.885	0.465	1	1	Ube2l3
Phf5a	0.000416875103733789	0.738631570378628	0.701	0.326	1	1	Phf5a
Zmym5	0.00041771528008094	3.56110498845043	0.698	0.242	1	1	Zmym5
Tmem30b	0.000417826163900973	6.27758895415692	0.558	0.2	1	1	Tmem30b
Ift22	0.000419101253783661	23.7956214103677	0.431	0.14	1	1	Ift22
Hnrnpk	0.000422574688060893	16.3377645840083	0.93	0.542	1	1	Hnrnpk
Mbnl1	0.000423687822544664	3.41731323062974	0.71	0.336	1	1	Mbnl1
Agps	0.000425780608720012	2.14890060072025	0.422	0.145	1	1	Agps
Rab5b	0.000428888604299719	5.18023622378309	0.539	0.198	1	1	Rab5b
Syne2	0.000430688636601762	27.5084860245446	0.668	0.275	1	1	Syne2
Malt1	0.000430946622914428	44.5583532536073	0.587	0.165	1	1	Malt1
Rala	0.000431356638269666	1.68271584514532	0.788	0.363	1	1	Rala
Mboat1	0.00043223458028822	37.6340413092986	0.621	0.204	1	1	Mboat1
Rrm1	0.0004328273778627	7.01248229598373	0.469	0.204	1	1	Rrm1
Lgr4	0.000434620387853084	5.39402612933196	0.501	0.122	1	1	Lgr4
Snx13	0.000437526100215225	2.57203807545608	0.467	0.131	1	1	Snx13
Ssb	0.00044495969799673	9.63421240297073	0.831	0.454	1	1	Ssb
Rock1	0.000446540121804641	1.89450578370227	0.807	0.377	1	1	Rock1
Mau2	0.000447527427176732	1.8102354603132	0.559	0.211	1	1	Mau2
Ubp1	0.000449093017878885	1.93794637647667	0.568	0.222	1	1	Ubp1
Cep83	0.000450482522884217	2.17168667094585	0.387	0.132	1	1	Cep83
Vopp1	0.00045294155253313	6.30422956071878	0.362	0.088	1	1	Vopp1
Smarca5	0.000453947181735363	20.3860977948404	0.792	0.406	1	1	Smarca5
Adgre5	0.000454577279733973	10.7209658982392	0.266	0.033	1	1	Adgre5
Gabpb2	0.000455062323087116	8.22482742305015	0.574	0.196	1	1	Gabpb2
Chchd4	0.000455516660162451	1.04149970163847	0.406	0.181	1	1	Chchd4
Gch1	0.000457534732952619	74.6247254594475	0.394	0.068	1	1	Gch1
Prdx1	0.000463687041920098	11.7010820728926	0.912	0.666	1	1	Prdx1
Cdc25b	0.000464291289372569	2.94832419264813	0.417	0.137	1	1	Cdc25b
Acap2	0.000472113509508381	20.9808001032235	0.691	0.289	1	1	Acap2
Ep300	0.000472689321850274	7.05139371578417	0.755	0.257	1	1	Ep300
Zfp148	0.000473947578079281	2.96758666361988	0.705	0.307	1	1	Zfp148
Pacsin3	0.000479533801090465	30.6271525169552	0.494	0.178	1	1	Pacsin3
Grhl2	0.000482488890384988	1.56814548359475	0.513	0.185	1	1	Grhl2
Rab3gap1	0.000487202146720169	1.30235250392592	0.491	0.209	1	1	Rab3gap1
Meis1	0.000488225261966045	18.0227157992273	0.549	0.212	1	1	Meis1
Cbx1	0.000489359178366301	7.65290916314575	0.742	0.353	1	1	Cbx1
Exoc3	0.000489733972557073	1.72601675767545	0.582	0.253	1	1	Exoc3
Bmpr2	0.000490498312071502	4.8305042402482	0.713	0.272	1	1	Bmpr2
Rbm5	0.000491895413849508	2.63951271899867	0.79	0.319	1	1	Rbm5
Dedd2	0.000492433155760096	17.7727650704762	0.433	0.103	1	1	Dedd2
Ptn	0.000492756233658121	45.6929166178584	0.243	0.027	1	1	Ptn
Gm9573	0.000494259313912049	268.701082072838	0.262	0.011	1	1	Gm9573
Cldn7	0.000496246799751917	98.7010689115181	0.756	0.355	1	1	Cldn7
Tpi1	0.000498128436996872	6.69931198505161	0.895	0.499	1	1	Tpi1
Gmfb	0.000501043666340277	0.732058530928414	0.632	0.287	1	1	Gmfb
Ccdc71l	0.000502519769185631	107.458393648914	0.536	0.141	1	1	Ccdc71l
Mrps10	0.000509396653310931	3.92197910845164	0.477	0.229	1	1	Mrps10
Srsf5	0.000511017352968363	7.52583921883719	0.922	0.432	1	1	Srsf5
Ypel3	0.000514187639818893	18.195906164136	0.698	0.277	1	1	Ypel3
Hexim1	0.000515235395309577	2.64325439619905	0.491	0.19	1	1	Hexim1
Snrk	0.000518306221171428	15.3230873281625	0.543	0.192	1	1	Snrk
Desi2	0.000521568447699217	18.3690871333361	0.531	0.219	1	1	Desi2
Chmp2a	0.00052167647860909	7.70228710348696	0.89	0.449	1	1	Chmp2a
G6pdx	0.00052477727426356	3.00306196654995	0.546	0.29	1	1	G6pdx
Cab39	0.000525094825014544	21.0273824092197	0.827	0.361	1	1	Cab39
Spop	0.000525503125055999	19.2913551166751	0.802	0.342	1	1	Spop
Ybx3	0.00052679919714553	24.5718950225007	0.818	0.512	1	1	Ybx3
Frmd6	0.000529691389419249	5.28129639656253	0.582	0.241	1	1	Frmd6
Isl1	0.000531669771193011	21.5493505979616	0.263	0.014	1	1	Isl1
Scel	0.000532008897146898	5.05542454016538	0.286	0.018	1	1	Scel
Gja1	0.000532138850976767	272.701082070831	0.46	0.155	1	1	Gja1
Scnn1a	0.000534919256076174	32.4673286443491	0.262	0.028	1	1	Scnn1a
Rhpn2	0.000536192793068741	14.1169369293528	0.33	0.056	1	1	Rhpn2
Sdf4	0.000540517280329462	3.6364888983339	0.79	0.342	1	1	Sdf4
Hoxd11	0.000541529680216241	5.83354856396514	0.267	0.022	1	1	Hoxd11
Asah1	0.000541666055519486	19.7001385457897	0.714	0.324	1	1	Asah1
Lpcat4	0.000542557193113567	11.4362157984885	0.418	0.113	1	1	Lpcat4
Gpatch8	0.000544260879303897	3.03964726053104	0.682	0.267	1	1	Gpatch8
Ube2g1	0.000544404043866113	5.90555771529317	0.637	0.239	1	1	Ube2g1
Arrdc4	0.000545476789163967	17.1856469925299	0.416	0.157	1	1	Arrdc4
Arhgef16	0.000548171018684165	5.5132771976391	0.462	0.113	1	1	Arhgef16
Tap1	0.000550068592468347	23.0468384305592	0.527	0.14	1	1	Tap1
Rgma	0.000551563892024039	10.5184024405219	0.262	0.03	1	1	Rgma
Klhl9	0.000554037314323341	1.93959837384794	0.567	0.219	1	1	Klhl9
Rnf19a	0.000560445365095097	6.33970814691983	0.493	0.12	1	1	Rnf19a
Slitrk6	0.000560530805396569	11.5983997656263	0.284	0.027	1	1	Slitrk6
Fzd1	0.000560530805396569	2.63176421395855	0.278	0.051	1	1	Fzd1
Ankrd13c	0.000561845268481258	7.99523710092557	0.616	0.233	1	1	Ankrd13c
Sumo1	0.000563350235455237	10.7279687675154	0.846	0.407	1	1	Sumo1
Nsrp1	0.00056702289534234	11.2067304604209	0.637	0.258	1	1	Nsrp1
Efnb1	0.000569798055573216	6.81667447126449	0.571	0.206	1	1	Efnb1
Ifit3	0.0005721473919486	471.70105922724	0.333	0.033	1	1	Ifit3
Lamp2	0.00057511882815329	20.1113492299829	0.894	0.39	1	1	Lamp2
Cadm4	0.000577551946868211	2.72241741840956	0.264	0.048	1	1	Cadm4
Idh2	0.000582065271131575	3.63397985669392	0.474	0.193	1	1	Idh2
Esd	0.000584147994159891	62.701993539806	0.902	0.585	1	1	Esd
Heca	0.000587865314012102	9.25731874316183	0.567	0.16	1	1	Heca
Rassf7	0.000588883540908876	38.4878828942258	0.653	0.265	1	1	Rassf7
Hnrnpf	0.000590808075573352	19.7010819032008	0.93	0.554	1	1	Hnrnpf
Bspry	0.00059086509695666	13.1555374126678	0.522	0.169	1	1	Bspry
Arpc3	0.000591881490042881	40.566673229556	0.931	0.521	1	1	Arpc3
Stat3	0.000592896335285382	4.93888929384028	0.742	0.273	1	1	Stat3
Psmd12	0.000597032088262183	11.2025342376759	0.774	0.396	1	1	Psmd12
Nhlrc2	0.000598337251171385	1.97282148093363	0.376	0.124	1	1	Nhlrc2
Ccdc34	0.000598743538095885	17.6516438343299	0.63	0.275	1	1	Ccdc34
Ubr2	0.00059891918602554	2.16684024356232	0.569	0.254	1	1	Ubr2
Ppil4	0.000602186838686624	5.51879636209356	0.591	0.25	1	1	Ppil4
Ncoa6	0.000602958291845541	1.00614214156606	0.422	0.153	1	1	Ncoa6
Rnf213	0.000606309365794589	12.7104183331909	0.532	0.145	1	1	Rnf213
Trim24	0.000611153585246526	17.6426039049842	0.643	0.188	1	1	Trim24
Pik3c3	0.000615132052525801	0.657791175030702	0.342	0.137	1	1	Pik3c3
Sh3gl1	0.000615518194701176	5.64625737282887	0.456	0.118	1	1	Sh3gl1
Hnrnpm	0.000619033632113874	3.00525770879004	0.763	0.376	1	1	Hnrnpm
Stag1	0.000620622791537414	4.18038622616861	0.558	0.209	1	1	Stag1
Lsr	0.000626861448246536	5.23058929802206	0.711	0.255	1	1	Lsr
Ergic2	0.000628230081355942	0.423478012782342	0.708	0.314	1	1	Ergic2
1810013L24Rik	0.000635553530851456	2.17982106108881	0.542	0.194	1	1	1810013L24Rik
Syncrip	0.000636359172514096	13.5923117789041	0.737	0.388	1	1	Syncrip
Vps28	0.000638008238315068	1.90113339064926	0.748	0.336	1	1	Vps28
Ier5	0.000640361901360607	82.8439665558686	0.791	0.326	1	1	Ier5
Smad1	0.00064435002678445	4.41153583080961	0.536	0.189	1	1	Smad1
BC005624	0.000645022334781219	0.201376703701898	0.631	0.284	1	1	BC005624
Eif2ak1	0.00065134209866356	0.773438196982547	0.369	0.136	1	1	Eif2ak1
Mrfap1	0.00065316705597994	0.302310431604319	0.83	0.476	1	1	Mrfap1
Dnajb11	0.000653653888655931	8.35580343888525	0.685	0.289	1	1	Dnajb11
Egln2	0.000654749462372589	1.14420578507242	0.591	0.257	1	1	Egln2
Slu7	0.00065833910295828	2.78363245419548	0.611	0.236	1	1	Slu7
AC168977.1	0.000658891523267631	248.477402731561	0.42	0.085	1	1	AC168977.1
Capns1	0.000660039892911761	37.854798394348	0.928	0.512	1	1	Capns1
Krt15	0.000660632072170527	Inf	0.816	0.513	1	1	Krt15
Dynll2	0.000661169683084594	8.64585663399766	0.763	0.418	1	1	Dynll2
Psmb9	0.000662817737853825	19.181930168295	0.444	0.138	1	1	Psmb9
Ammecr1l	0.00066389520403085	2.23209635079266	0.513	0.167	1	1	Ammecr1l
H2afv	0.000666958521495212	14.7009553026376	0.78	0.391	1	1	H2afv
Golga4	0.000668937326963567	14.211830057541	0.818	0.358	1	1	Golga4
Kif1b	0.000673239108114757	4.12257386621159	0.693	0.305	1	1	Kif1b
R3hdm1	0.00067429723264424	8.77618595103923	0.67	0.282	1	1	R3hdm1
Nadk	0.000677123492353428	2.98466925467719	0.608	0.321	1	1	Nadk
Birc3	0.000677868439751563	10.2699682319111	0.399	0.084	1	1	Birc3
Rnmt	0.000680185568724631	1.38620527024609	0.419	0.184	1	1	Rnmt
Car13	0.000681172909065255	4.13546711237996	0.465	0.131	1	1	Car13
Tlk1	0.000681487872078933	1.74084368115366	0.551	0.234	1	1	Tlk1
Cs	0.000682143615004833	3.1536510672759	0.679	0.306	1	1	Cs
Cobl	0.000683972936674999	18.3768624123587	0.322	0.023	1	1	Cobl
Liph	0.000687308929016773	17.5461218228368	0.454	0.17	1	1	Liph
Dnajc7	0.000694589120477099	0.200330129514882	0.704	0.335	1	1	Dnajc7
Clock	0.000695891649223809	3.53207560400472	0.645	0.255	1	1	Clock
Gapdh	0.000696209870591077	206.525523465162	0.952	0.73	1	1	Gapdh
Rictor	0.00069646935815208	3.42638115742008	0.56	0.215	1	1	Rictor
Map2k3	0.000704051363818988	74.7503655413018	0.724	0.284	1	1	Map2k3
Fxyd3	0.000711538561979729	141.698314933102	0.95	0.557	1	1	Fxyd3
Anapc2	0.000712305790181095	7.2437450719696	0.575	0.236	1	1	Anapc2
Med1	0.00071365550916726	2.02449192449681	0.535	0.221	1	1	Med1
Ccdc25	0.000716541285614765	1.59263767742301	0.63	0.265	1	1	Ccdc25
Tardbp	0.000719163429490136	9.12928198688459	0.759	0.344	1	1	Tardbp
Cflar	0.000719895706781794	32.0885997662991	0.646	0.211	1	1	Cflar
Anxa7	0.000722312415243423	9.73131461833097	0.813	0.399	1	1	Anxa7
Usp9x	0.000725201809154525	2.21922053061979	0.77	0.355	1	1	Usp9x
Tnfrsf12a	0.000725242401848219	14.7038555649938	0.554	0.171	1	1	Tnfrsf12a
Spns1	0.000727884371670647	0.536660489996226	0.313	0.11	1	1	Spns1
Glul	0.000734380464188013	172.697878159136	0.61	0.236	1	1	Glul
Matr3	0.000734447362444695	8.54776092179218	0.763	0.368	1	1	Matr3
Pcm1	0.000735228041751691	11.9668468053159	0.667	0.315	1	1	Pcm1
Cxcl5	0.000736409537003365	Inf	0.409	0.055	1	1	Cxcl5
Cap1	0.000736439534383823	17.9017749716183	0.653	0.264	1	1	Cap1
Sh3glb1	0.000745693265721093	54.675391154492	0.912	0.455	1	1	Sh3glb1
Kansl1	0.000745771047600092	1.81468062160283	0.53	0.197	1	1	Kansl1
Nars	0.000746635022066674	18.6647573028219	0.744	0.353	1	1	Nars
Phf3	0.00075023705198239	4.75228374616529	0.743	0.315	1	1	Phf3
Rnf44	0.000750801124512443	1.03485239659066	0.491	0.2	1	1	Rnf44
Paqr8	0.000756114149513462	16.6890490042192	0.388	0.142	1	1	Paqr8
Cdc14a	0.000760162514967756	7.06785528523254	0.294	0.071	1	1	Cdc14a
Nktr	0.000764432727680302	8.5585243704709	0.847	0.337	1	1	Nktr
Gbp7	0.000765141974892349	12.7371799982787	0.361	0.051	1	1	Gbp7
Zfp24	0.000766451005552229	0.85044986608633	0.375	0.172	1	1	Zfp24
Csde1	0.000769236616359441	1.7663478358032	0.86	0.475	1	1	Csde1
Lrrc42	0.000770844980251018	0.553797550027858	0.329	0.125	1	1	Lrrc42
Tceal9	0.000771295991957415	20.701082046281	0.675	0.369	1	1	Tceal9
Slc27a4	0.000772758812419177	12.3804029197921	0.469	0.183	1	1	Slc27a4
Tpr	0.000777037827305889	2.17863921854391	0.844	0.416	1	1	Tpr
Kif2a	0.000777869982195108	1.6431242479815	0.49	0.192	1	1	Kif2a
Yipf5	0.00077908815371524	1.33634225930019	0.574	0.237	1	1	Yipf5
Tbk1	0.00078197857524932	1.47624510192732	0.48	0.155	1	1	Tbk1
Oat	0.000782164308591889	6.53904678150535	0.44	0.168	1	1	Oat
Lsm12	0.000787878461200414	10.6957062837383	0.783	0.374	1	1	Lsm12
Cdk11b	0.000789400220300007	2.2303974222567	0.659	0.289	1	1	Cdk11b
Nab1	0.000789456397104977	3.04913898625172	0.713	0.265	1	1	Nab1
Qrich1	0.000790795682459327	1.05369744857341	0.492	0.205	1	1	Qrich1
Klc1	0.000793528590691082	0.260969304190349	0.459	0.193	1	1	Klc1
Smo	0.000795456669353807	4.68590636569267	0.446	0.153	1	1	Smo
Topors	0.000795985362223772	8.43206194253278	0.544	0.209	1	1	Topors
Dapl1	0.000797831406348565	0.68295501710422	0.413	0.123	1	1	Dapl1
Casp8	0.000799025091316224	9.82912024895248	0.622	0.205	1	1	Casp8
Spats2	0.000801526731326402	22.2830128031191	0.421	0.095	1	1	Spats2
Daam1	0.000805493343179963	1.69190020562915	0.58	0.238	1	1	Daam1
Tubb5	0.000811491133588238	93.6826019370096	0.834	0.529	1	1	Tubb5
Nr3c1	0.000814031200077943	2.14970528542698	0.491	0.162	1	1	Nr3c1
Car2	0.000816783787451304	99.5311802334094	0.373	0.158	1	1	Car2
Ap2m1	0.000821554605062848	0.787651562566829	0.748	0.363	1	1	Ap2m1
Usp6nl	0.00082206532613347	12.1302783038784	0.445	0.078	1	1	Usp6nl
Tjp1	0.000823604559703289	26.028696870556	0.794	0.324	1	1	Tjp1
Dazap1	0.000823994132121646	3.73718309608598	0.633	0.299	1	1	Dazap1
Itpr3	0.00082582577982611	10.6984458878466	0.574	0.224	1	1	Itpr3
Magoh	0.000827700428011644	6.80668622570845	0.67	0.335	1	1	Magoh
Bok	0.000831122185485006	36.9253063590001	0.42	0.153	1	1	Bok
Dst	0.00083239972169028	97.7010819602487	0.741	0.413	1	1	Dst
Fzd6	0.000840058523446186	20.7139942951797	0.512	0.174	1	1	Fzd6
Arpc4	0.000842476274748991	2.74819733698438	0.788	0.34	1	1	Arpc4
Tmem128	0.000843002569582936	3.52714735017711	0.59	0.262	1	1	Tmem128
Kmt2a	0.000843467860774818	9.32863303896658	0.734	0.301	1	1	Kmt2a
Litaf	0.000844239764550213	41.4252727147517	0.572	0.183	1	1	Litaf
Tdrd7	0.000845469420337807	3.17781032399171	0.378	0.12	1	1	Tdrd7
Psmd4	0.000846680923123078	24.4026568163777	0.849	0.418	1	1	Psmd4
Chd2	0.000850837003615516	12.1223539709595	0.648	0.242	1	1	Chd2
Pik3ca	0.00085122327880195	3.38372499404918	0.555	0.184	1	1	Pik3ca
Fxr1	0.000851604860001977	4.34279336445098	0.634	0.272	1	1	Fxr1
Stoml2	0.000859581245002377	0.500528433080353	0.554	0.275	1	1	Stoml2
Spryd7	0.000861056301560098	0.650082057625874	0.428	0.171	1	1	Spryd7
Ubap2l	0.000862105731097123	1.8484429357293	0.828	0.365	1	1	Ubap2l
Psmd7	0.000864867357998247	0.757018991660168	0.799	0.435	1	1	Psmd7
Rhoq	0.000864887540897429	0.923110446541065	0.304	0.084	1	1	Rhoq
Wwp2	0.00086545610582454	1.55044234156149	0.428	0.152	1	1	Wwp2
Itsn2	0.000867218433464131	5.18406825887726	0.62	0.245	1	1	Itsn2
Tbl1xr1	0.000868144563535006	2.77253116024368	0.607	0.227	1	1	Tbl1xr1
Stat2	0.000869532913451823	4.99178106216223	0.417	0.11	1	1	Stat2
Chmp5	0.000875436290321465	13.4258290571903	0.842	0.388	1	1	Chmp5
Cd68	0.000875798367920402	12.9068261527553	0.326	0.054	1	1	Cd68
Insig2	0.000882750856164182	19.069966333959	0.569	0.192	1	1	Insig2
Rars	0.000888411034735688	7.54244851314257	0.658	0.269	1	1	Rars
Atp5d	0.000888685713796603	33.7009579999219	0.916	0.574	1	1	Atp5d
Rbm6	0.000894407222454625	1.99110287774995	0.649	0.272	1	1	Rbm6
Igtp	0.000894606939927778	60.0899341147986	0.299	0.033	1	1	Igtp
Slc25a24	0.000894763991428731	1.14621411117279	0.626	0.291	1	1	Slc25a24
Rnf6	0.000895057384906747	1.48558148258763	0.651	0.273	1	1	Rnf6
Tor1aip1	0.000896552662815679	11.5222898947236	0.603	0.2	1	1	Tor1aip1
Smurf1	0.000897984619113828	1.78796890297849	0.479	0.201	1	1	Smurf1
Vapa	0.000899571046839829	5.7788045254681	0.869	0.447	1	1	Vapa
Pigu	0.000901503000074458	18.145634686239	0.41	0.131	1	1	Pigu
Sox9	0.000902758635964834	2.73251667362121	0.464	0.156	1	1	Sox9
Msln	0.00090343296334051	94.6879240445695	0.339	0.07	1	1	Msln
Hist1h2bc	0.000904350519247347	205.557429698103	0.683	0.248	1	1	Hist1h2bc
Ythdf1	0.000905078882908443	1.01997928939624	0.454	0.209	1	1	Ythdf1
Gclm	0.000905695518984715	113.701017648626	0.709	0.415	1	1	Gclm
Smurf2	0.000907075976283488	8.70562344551423	0.502	0.174	1	1	Smurf2
Rab11fip1	0.000907806435062218	23.9769815380895	0.699	0.298	1	1	Rab11fip1
Acbd5	0.000910428459713408	3.63346274261038	0.563	0.23	1	1	Acbd5
Rab28	0.000915518155333885	2.19768287332162	0.553	0.193	1	1	Rab28
Gdi2	0.000915771182833162	2.63407524714125	0.896	0.458	1	1	Gdi2
Capzb	0.000920417802205757	45.6700796861108	0.918	0.46	1	1	Capzb
Celf4	0.000920712578890953	21.0950276488004	0.27	0.031	1	1	Celf4
Ccdc47	0.000921068401188357	11.5986939800347	0.697	0.303	1	1	Ccdc47
Fbxo11	0.000921943338164676	3.18544445690519	0.564	0.211	1	1	Fbxo11
Rhog	0.000927812109291731	14.845636180072	0.532	0.13	1	1	Rhog
Kdm5a	0.000927933372981312	4.55852674493574	0.768	0.299	1	1	Kdm5a
Pik3c2a	0.000928408809206526	8.2708583286279	0.547	0.154	1	1	Pik3c2a
Slc3a2	0.000930900887810532	25.3879239725441	0.762	0.307	1	1	Slc3a2
Zc2hc1a	0.000931489677817777	1.35424623039639	0.322	0.118	1	1	Zc2hc1a
BC005537	0.000932735802055411	7.36871186954134	0.807	0.348	1	1	BC005537
Celf1	0.000933096200104914	1.61653074579637	0.745	0.333	1	1	Celf1
Fbxw11	0.000936778196197729	0.557025265306936	0.471	0.193	1	1	Fbxw11
C77080	0.00093867866253769	5.60414498591708	0.695	0.269	1	1	C77080
Mef2d	0.000938734453316863	0.882552904761704	0.448	0.16	1	1	Mef2d
Cuta	0.000941397539645499	2.63533843032894	0.72	0.329	1	1	Cuta
Dmxl1	0.000943979482043046	35.0895670670233	0.591	0.227	1	1	Dmxl1
Ufm1	0.000944715070305312	5.68492283077062	0.742	0.341	1	1	Ufm1
Rabgef1	0.000948307372288486	10.1081777221779	0.606	0.237	1	1	Rabgef1
Psma4	0.000949870274214682	10.7003369025246	0.814	0.449	1	1	Psma4
Oas1a	0.000950380789728449	2.57232857867432	0.247	0.012	1	1	Oas1a
Celsr1	0.000950380789728449	1.72410344699777	0.242	0.007	1	1	Celsr1
Fam83h	0.000950616458144421	4.04261807433641	0.613	0.214	1	1	Fam83h
Ifi47	0.000951995274241261	35.3406828179187	0.256	0.02	1	1	Ifi47
Sestd1	0.000952414644627499	4.78638292546334	0.324	0.02	1	1	Sestd1
Pglyrp1	0.000952616720094453	164.700896008205	0.324	0.025	1	1	Pglyrp1
Yap1	0.000955638987854239	0.971343037630234	0.621	0.25	1	1	Yap1
Ube2d2a	0.000962511756081007	3.27640959802672	0.84	0.379	1	1	Ube2d2a
Dcxr	0.000981413511027005	96.6943216293378	0.502	0.25	1	1	Dcxr
Srsf1	0.000983395530301152	5.41330326827833	0.669	0.34	1	1	Srsf1
Xrn2	0.000983868266977201	0.984217379550929	0.695	0.331	1	1	Xrn2
Irgm1	0.000986010090058408	33.8976561437876	0.427	0.072	1	1	Irgm1
Cadm1	0.000986033601920929	12.3328898030299	0.584	0.184	1	1	Cadm1
Vcpip1	0.000989070996784486	0.426528325315571	0.543	0.219	1	1	Vcpip1
Srsf2	0.000998828824334393	13.007361076134	0.82	0.448	1	1	Srsf2
Pkn2	0.00100067555273938	7.69009290211864	0.833	0.377	1	1	Pkn2
Traf4	0.00100554281574574	3.21912200720543	0.429	0.143	1	1	Traf4
Blnk	0.00101150033858213	6.02931740447494	0.436	0.099	1	1	Blnk
Afap1	0.00101263025048829	6.89181632180177	0.463	0.102	1	1	Afap1
Arf3	0.00101422521413603	3.57245634854072	0.664	0.295	1	1	Arf3
Arrdc1	0.0010144446781009	3.60882170006144	0.563	0.188	1	1	Arrdc1
Dhx58	0.00101684260371564	3.17611496678659	0.229	0.019	1	1	Dhx58
Nr2f1	0.00101807369288623	2.16721736730466	0.262	0.037	1	1	Nr2f1
Supt5	0.00101954060353962	2.32036237689775	0.661	0.277	1	1	Supt5
Cyhr1	0.00102462341496809	5.78276280065647	0.736	0.304	1	1	Cyhr1
Ppp6r3	0.00102540202010713	2.70639487092186	0.613	0.259	1	1	Ppp6r3
Csnk1g3	0.00102707268222719	2.65579486218505	0.586	0.203	1	1	Csnk1g3
Galnt11	0.00103260903119206	0.884761824293878	0.293	0.089	1	1	Galnt11
Aldh1a1	0.00103417225795671	37.634975110646	0.373	0.151	1	1	Aldh1a1
Chm	0.00104309369113561	1.65948654253061	0.403	0.142	1	1	Chm
Kdm2a	0.00104313610720169	3.93981967995967	0.756	0.3	1	1	Kdm2a
Ctdnep1	0.00105005369989214	1.65093677717856	0.57	0.247	1	1	Ctdnep1
Aebp2	0.00105169072236022	10.8288040351184	0.699	0.27	1	1	Aebp2
Lgmn	0.00106132088430309	2.49423740950158	0.418	0.152	1	1	Lgmn
Psma5	0.00106957494208455	7.56668113566232	0.765	0.396	1	1	Psma5
Clptm1	0.00107079226917585	0.497124516486914	0.6	0.269	1	1	Clptm1
Rtn3	0.00107166835283496	24.681065800675	0.842	0.344	1	1	Rtn3
Snap47	0.00107716820894595	1.24982666731216	0.452	0.2	1	1	Snap47
Pum2	0.00107966272726861	4.49275423761062	0.792	0.363	1	1	Pum2
Tug1	0.00109001953317571	5.38518772499012	0.635	0.232	1	1	Tug1
Clk4	0.00109049028465994	1.86121665429763	0.529	0.21	1	1	Clk4
Mpp7	0.00109199852035589	10.7558899436286	0.504	0.217	1	1	Mpp7
Eapp	0.00109473017252542	2.6056312681081	0.61	0.252	1	1	Eapp
Plekhg6	0.00110168747285343	9.29746182913307	0.458	0.159	1	1	Plekhg6
Ostf1	0.00110219236354438	27.3468582786249	0.816	0.379	1	1	Ostf1
Arhgap27	0.00110460466493366	2.88241867124279	0.434	0.127	1	1	Arhgap27
Hivep1	0.00110591558363334	1.71933464822245	0.412	0.164	1	1	Hivep1
Cnbp	0.00110677614430022	24.1779248475562	0.858	0.517	1	1	Cnbp
Terf2ip	0.00111124072735772	0.958364795289199	0.344	0.129	1	1	Terf2ip
Ypel5	0.00112823030407112	2.45391926130657	0.506	0.189	1	1	Ypel5
Lsm7	0.00112891807358891	3.34287554358131	0.563	0.297	1	1	Lsm7
Fut8	0.00112986965424597	3.36504356941469	0.4	0.097	1	1	Fut8
Gak	0.00113094386048624	3.10143898711836	0.623	0.248	1	1	Gak
Tomm5	0.0011353777013587	1.20510168265418	0.722	0.377	1	1	Tomm5
Agpat2	0.00114215380707965	20.4526116816479	0.423	0.196	1	1	Agpat2
Mib1	0.00114280680616906	3.68349664339112	0.569	0.221	1	1	Mib1
Sec23b	0.0011476022640213	1.26273910962712	0.492	0.201	1	1	Sec23b
Lpp	0.00114857102310824	15.1338600472448	0.811	0.382	1	1	Lpp
Ell	0.00115114560640032	3.74677293430925	0.357	0.111	1	1	Ell
Psmc3	0.00115220411408029	2.12830107232621	0.756	0.389	1	1	Psmc3
Ube2f	0.00115600461358877	17.9713162849987	0.644	0.271	1	1	Ube2f
Rab7	0.00115833594128196	13.2161535171996	0.851	0.385	1	1	Rab7
Chmp3	0.00116667069846036	6.44787891267445	0.8	0.359	1	1	Chmp3
Ap2s1	0.0011669610350109	5.02979690531202	0.804	0.368	1	1	Ap2s1
Bclaf1	0.00117913949048025	5.87692957604754	0.79	0.37	1	1	Bclaf1
March7	0.00118544752919267	5.95350820991476	0.85	0.341	1	1	March7
Smim15	0.00118572392299115	22.558224749496	0.686	0.294	1	1	Smim15
Palmd	0.00118619540192661	18.3893312148652	0.304	0.048	1	1	Palmd
Arglu1	0.00118746990391242	11.1615344248839	0.787	0.37	1	1	Arglu1
Tubb4b	0.00118945717066895	43.7010820729164	0.896	0.545	1	1	Tubb4b
Vmp1	0.0011957815203629	145.32250703474	0.896	0.38	1	1	Vmp1
Clasp1	0.00120057244206322	2.50175368416833	0.519	0.189	1	1	Clasp1
Rab21	0.00120613682246319	10.1134891264139	0.808	0.33	1	1	Rab21
Lmo4	0.00120685605015379	16.9016630939219	0.683	0.331	1	1	Lmo4
Tmem234	0.00121405273468491	14.6072174886938	0.874	0.415	1	1	Tmem234
Dnase1l1	0.0012160895878625	1.21344316190731	0.287	0.081	1	1	Dnase1l1
Ranbp10	0.00122003790385989	7.01706642615563	0.433	0.121	1	1	Ranbp10
Laptm4a	0.00122104941188484	5.68501293307098	0.94	0.461	1	1	Laptm4a
Chd1	0.0012230338054974	6.72180875786815	0.616	0.233	1	1	Chd1
Mob3b	0.00122463467030004	10.2481894252422	0.405	0.094	1	1	Mob3b
Top1	0.00122682564079122	8.68292505277714	0.92	0.463	1	1	Top1
Hist1h4i	0.00123011319092396	61.7010811736833	0.28	0.073	1	1	Hist1h4i
2610507B11Rik	0.00123389811041427	1.73029518644197	0.751	0.351	1	1	2610507B11Rik
Acsl3	0.00124128891710908	76.6252687253963	0.705	0.287	1	1	Acsl3
Rabgap1	0.00124150743186632	0.514859280292174	0.592	0.243	1	1	Rabgap1
Arid2	0.00124709758925042	1.31830212435223	0.508	0.2	1	1	Arid2
Med19	0.00124737005522649	1.18033934549745	0.552	0.249	1	1	Med19
Mtpn	0.00124901539116307	9.69030848741186	0.793	0.356	1	1	Mtpn
Sin3b	0.00125148155960869	13.8084965021591	0.746	0.345	1	1	Sin3b
Arhgef18	0.00126256964463152	10.0437858679193	0.5	0.204	1	1	Arhgef18
Tspan8	0.00126297333671378	180.70108206877	0.712	0.328	1	1	Tspan8
Oaz1	0.00126651406724314	23.6934354857594	0.962	0.684	1	1	Oaz1
Fam76a	0.00126956005199508	1.27738096522196	0.544	0.199	1	1	Fam76a
Psat1	0.00127012274281329	3.57797416396939	0.348	0.141	1	1	Psat1
Dhx9	0.00127826757102641	11.628518175237	0.673	0.306	1	1	Dhx9
Psme4	0.00128512788834543	4.91634271384732	0.706	0.304	1	1	Psme4
Zmynd11	0.00129190299003929	3.72525355147729	0.657	0.267	1	1	Zmynd11
Fam103a1	0.00129246938779799	4.20337927811932	0.647	0.282	1	1	Fam103a1
Dapk3	0.00129365858445643	2.08392470045484	0.534	0.218	1	1	Dapk3
Uba1	0.00129772353120777	4.3257600623307	0.748	0.333	1	1	Uba1
Hnrnpa3	0.00130847508111994	19.702598882648	0.857	0.541	1	1	Hnrnpa3
Rsrc2	0.00131093059713786	0.838737845939134	0.848	0.374	1	1	Rsrc2
Triobp	0.00131295288996257	2.1032901082715	0.436	0.173	1	1	Triobp
Sfr1	0.00131690781712812	127.623981667338	0.832	0.453	1	1	Sfr1
Qser1	0.00131896603567802	5.81732862178777	0.432	0.157	1	1	Qser1
Cwc25	0.00132059420413211	1.38987512125367	0.428	0.152	1	1	Cwc25
2610044O15Rik8	0.00132124557476822	1.73303858069077	0.264	0.062	1	1	2610044O15Rik8
Asxl2	0.00132619012720663	3.5467245717121	0.66	0.238	1	1	Asxl2
Polr1d	0.00132831374128931	23.3860001098604	0.92	0.539	1	1	Polr1d
Rnh1	0.00132971554607489	0.67802525193995	0.773	0.407	1	1	Rnh1
Scyl2	0.00133022197846882	5.97775002503844	0.565	0.196	1	1	Scyl2
Rbms3	0.00133098260950701	11.7006487660312	0.451	0.185	1	1	Rbms3
Adam8	0.00133119833778517	51.1961527478935	0.423	0.077	1	1	Adam8
Nfib	0.00133526998032066	3.11435048256666	0.603	0.254	1	1	Nfib
Atxn2l	0.00133658234114683	5.94590468661015	0.634	0.238	1	1	Atxn2l
Cdc42ep3	0.00133679155758375	19.9714025892952	0.51	0.237	1	1	Cdc42ep3
Slc25a51	0.00134062490293067	0.328782830626457	0.583	0.251	1	1	Slc25a51
Fgfr2	0.00134947300311972	8.47693131438063	0.387	0.11	1	1	Fgfr2
Slc25a3	0.00135339699440724	16.6518658180684	0.929	0.587	1	1	Slc25a3
Psmc6	0.0013539342227811	1.4296669781331	0.765	0.365	1	1	Psmc6
Zfp260	0.00135745878583826	2.59603985001964	0.5	0.184	1	1	Zfp260
Mapk14	0.00136003878737739	1.03289547650982	0.485	0.194	1	1	Mapk14
Rnf19b	0.00136095789583525	14.6764837075768	0.472	0.149	1	1	Rnf19b
Rad50	0.00136197622725766	6.62198210128002	0.604	0.299	1	1	Rad50
Itpr2	0.00136314279929315	9.38241677617951	0.415	0.104	1	1	Itpr2
Fndc3a	0.00136794330024006	34.7010382952267	0.716	0.258	1	1	Fndc3a
Arpc2	0.00136885220164513	66.4837926662756	0.966	0.611	1	1	Arpc2
Ppp1r14c	0.00136946156612048	9.0945187593369	0.38	0.081	1	1	Ppp1r14c
Zufsp	0.00137200964523923	1.82317939717427	0.375	0.144	1	1	Zufsp
Afdn	0.00137242832434269	2.70834617108398	0.743	0.27	1	1	Afdn
Atf3	0.00137290555725683	35.6999994011588	0.538	0.208	1	1	Atf3
Dock7	0.00137516415222477	10.8236832643777	0.579	0.266	1	1	Dock7
Actn4	0.00137931089168838	30.6100369602233	0.914	0.45	1	1	Actn4
Uchl3	0.00137936864786486	5.27659376523123	0.773	0.386	1	1	Uchl3
Ybx1	0.00137966525005747	82.6961364590027	0.945	0.684	1	1	Ybx1
Zfand2b	0.00138613942616766	0.572985812730457	0.389	0.168	1	1	Zfand2b
Ddx47	0.0013892827986565	16.5563277040499	0.541	0.183	1	1	Ddx47
Ipmk	0.00139147238546797	37.6055811656515	0.544	0.179	1	1	Ipmk
Tnks2	0.00139501569495043	7.96912730900861	0.768	0.343	1	1	Tnks2
Copg1	0.00139700468876342	1.90502236288156	0.505	0.234	1	1	Copg1
Phactr4	0.00140139090082713	23.6477185242098	0.525	0.178	1	1	Phactr4
Rnf115	0.00140200439355076	7.99670918989521	0.465	0.207	1	1	Rnf115
Upf3b	0.00140535921860059	5.91648058611538	0.645	0.275	1	1	Upf3b
Zc3hav1	0.00140632050511424	18.2417541666344	0.697	0.251	1	1	Zc3hav1
Phip	0.00141812038145445	8.06688957807997	0.812	0.328	1	1	Phip
4930522L14Rik	0.00142637329416439	15.6547324249835	0.295	0.078	1	1	4930522L14Rik
Supt4a	0.00142746962185424	0.721161080824084	0.796	0.351	1	1	Supt4a
Smap2	0.00143147540289637	1.89542627218551	0.445	0.193	1	1	Smap2
Ifih1	0.00143240584017266	11.4649459212345	0.45	0.079	1	1	Ifih1
Prkab1	0.00143566470129678	6.12967817709373	0.588	0.249	1	1	Prkab1
Ltbr	0.00143715603362724	1.06684667701669	0.555	0.222	1	1	Ltbr
Tsc22d4	0.001437175768719	15.840047421969	0.814	0.344	1	1	Tsc22d4
Susd6	0.0014424806938187	2.54129695045986	0.585	0.191	1	1	Susd6
Serf1	0.0014455919731389	4.92315574022953	0.462	0.211	1	1	Serf1
Ptpa	0.00144884200699672	0.37532381818235	0.569	0.239	1	1	Ptpa
Glo1	0.00145670202041839	10.4019362810669	0.649	0.34	1	1	Glo1
Stx4a	0.0014575513433401	7.1409125481844	0.609	0.264	1	1	Stx4a
Sptssa	0.00145986303231491	19.3746333277084	0.665	0.308	1	1	Sptssa
Fmr1	0.00146231968829747	14.028578020222	0.599	0.21	1	1	Fmr1
Tm9sf4	0.00146250013659674	0.303507551265424	0.557	0.246	1	1	Tm9sf4
Trim33	0.00146319959008774	15.7736586348459	0.644	0.235	1	1	Trim33
Mettl9	0.00146513107548636	7.16252424247162	0.735	0.327	1	1	Mettl9
Fam46b	0.00146640560582688	38.7372672619426	0.251	0.038	1	1	Fam46b
Dlg3	0.00146863226462942	4.85731597957937	0.416	0.149	1	1	Dlg3
Mef2a	0.00147327795846473	4.91080719094457	0.664	0.261	1	1	Mef2a
Htt	0.00147511121129785	1.09777333086133	0.491	0.174	1	1	Htt
Kctd10	0.00147533946962318	2.06543737040149	0.487	0.16	1	1	Kctd10
Aplp2	0.0014803305768879	75.7759454211869	0.829	0.424	1	1	Aplp2
Alcam	0.00148150935804345	24.7001473569403	0.749	0.303	1	1	Alcam
Hectd1	0.00148157245929691	5.70063728149464	0.872	0.395	1	1	Hectd1
Nisch	0.00148379401507231	13.4311013653507	0.724	0.331	1	1	Nisch
Nt5c3	0.00149118069934374	14.6569711084826	0.414	0.191	1	1	Nt5c3
Rtf2	0.00149489985995432	3.0079054332766	0.653	0.276	1	1	Rtf2
Tmem87a	0.00149533771792681	2.03750229896037	0.425	0.133	1	1	Tmem87a
D430042O09Rik	0.00149990858230565	1.39831736071846	0.351	0.108	1	1	D430042O09Rik
Ngly1	0.00150223696149555	2.73249746679135	0.429	0.164	1	1	Ngly1
Klf10	0.00150561712999192	5.03163051240061	0.617	0.244	1	1	Klf10
Fam32a	0.00150573071018318	15.6322417524349	0.743	0.341	1	1	Fam32a
Tmem168	0.00151259870830118	0.682554378025046	0.371	0.157	1	1	Tmem168
Mtf2	0.00151738276524509	1.99306047473056	0.405	0.179	1	1	Mtf2
Kmt5a	0.00152039711261465	1.87709694421289	0.804	0.398	1	1	Kmt5a
Fam57a	0.00152430005518015	16.3521147351031	0.535	0.151	1	1	Fam57a
Trip10	0.00152467310890764	11.8331389717022	0.373	0.097	1	1	Trip10
Dlg1	0.00152833175644281	5.48206306687492	0.587	0.257	1	1	Dlg1
Csnk1a1	0.00152872146653225	1.99870219921439	0.947	0.546	1	1	Csnk1a1
9930111J21Rik2	0.00153113299928159	18.5115674543781	0.233	0.017	1	1	9930111J21Rik2
Numb	0.00153644938765853	0.911738673781302	0.399	0.143	1	1	Numb
Bnip3l	0.00153714097318557	118.530460206615	0.883	0.435	1	1	Bnip3l
Sept11	0.00153955941104223	0.575123428117756	0.465	0.137	1	1	Sept11
Slmap	0.00154770053371993	2.01878121388848	0.615	0.252	1	1	Slmap
Micu2	0.00155278060910058	2.25708331660979	0.549	0.231	1	1	Micu2
Tsen34	0.00155555016078099	5.56410174000252	0.717	0.283	1	1	Tsen34
Jkamp	0.00155577924665465	0.467891378229779	0.475	0.191	1	1	Jkamp
Gtf2b	0.00155674633466108	7.38875430576137	0.531	0.215	1	1	Gtf2b
Itgb4	0.00155706285122073	63.294747377318	0.625	0.255	1	1	Itgb4
Mst1r	0.00156798381816153	0.647230122044529	0.279	0.069	1	1	Mst1r
Thoc2	0.00157434997695742	6.20215232328982	0.759	0.332	1	1	Thoc2
Eif4h	0.00157480573124149	0.58787513265894	0.884	0.404	1	1	Eif4h
Cpe	0.00157607014715953	29.5652821976042	0.65	0.264	1	1	Cpe
Arl6ip6	0.0015785589843685	1.43997927919223	0.385	0.151	1	1	Arl6ip6
Bex3	0.00158443691658196	21.2538914420097	0.527	0.229	1	1	Bex3
Api5	0.00159009290473258	3.92991940866012	0.654	0.27	1	1	Api5
Tia1	0.00160857470357248	4.62406865576218	0.613	0.254	1	1	Tia1
Hipk1	0.00161163108020691	14.9046380241065	0.754	0.295	1	1	Hipk1
Reep3	0.00161483247841884	17.2772155354715	0.868	0.393	1	1	Reep3
Srsf4	0.00161762430713332	1.18191550636342	0.446	0.169	1	1	Srsf4
Cavin1	0.00162368661092329	8.57958574958266	0.624	0.232	1	1	Cavin1
Gde1	0.00162510905649532	132.516848102784	0.712	0.245	1	1	Gde1
Mrpl14	0.00162706989624674	5.01218165456831	0.837	0.399	1	1	Mrpl14
Shoc2	0.00162850804020752	4.04072568551863	0.636	0.224	1	1	Shoc2
Shisa5	0.00163328578432031	8.84638933392026	0.748	0.321	1	1	Shisa5
Pptc7	0.00163517743481193	6.51452324275381	0.527	0.2	1	1	Pptc7
Prpf38a	0.00163936976100699	2.05869804707643	0.533	0.213	1	1	Prpf38a
Ldha	0.0016397536542481	90.7002940086286	0.883	0.598	1	1	Ldha
Oser1	0.00164084025137033	18.6087338863879	0.575	0.178	1	1	Oser1
Lmtk2	0.0016474987290901	0.695837715194782	0.356	0.15	1	1	Lmtk2
Ccdc12	0.00164896105518589	37.2071163811305	0.821	0.394	1	1	Ccdc12
Pak4	0.00164952888285181	2.03539801639564	0.482	0.231	1	1	Pak4
L3mbtl3	0.00165289912716181	1.45473822462473	0.319	0.066	1	1	L3mbtl3
Gtf3c1	0.00165466841435125	1.58838897684324	0.509	0.198	1	1	Gtf3c1
Ogfr	0.00165591429286429	5.3266405876301	0.525	0.171	1	1	Ogfr
Pip4k2c	0.00166429534322197	1.23517694934182	0.516	0.186	1	1	Pip4k2c
Rab1a	0.00167137572246773	13.9361335689648	0.846	0.392	1	1	Rab1a
Smap1	0.00167451828639408	15.434378559983	0.787	0.353	1	1	Smap1
Tcf7l2	0.00168182146551181	4.25436699161009	0.559	0.204	1	1	Tcf7l2
Hoxa9	0.0016848004810644	10.4881013432801	0.586	0.22	1	1	Hoxa9
Pfdn6	0.00168853340915299	7.08498937034242	0.652	0.309	1	1	Pfdn6
Psmc4	0.00169366047808473	5.55469813520036	0.702	0.322	1	1	Psmc4
U2af1	0.00169573958007225	14.9931216994994	0.729	0.399	1	1	U2af1
Dnajb9	0.0016978394539915	34.5432509570761	0.487	0.171	1	1	Dnajb9
Arih1	0.00169906939783576	1.55113080943306	0.701	0.282	1	1	Arih1
Cnot6l	0.00170765350117356	12.3110649797132	0.681	0.271	1	1	Cnot6l
Lgals9	0.0017088126106074	9.54765108438824	0.262	0.033	1	1	Lgals9
Tle1	0.00171961890622022	15.4837705222827	0.417	0.21	1	1	Tle1
Larp1b	0.00172258193638079	1.25601338464663	0.51	0.201	1	1	Larp1b
Chd3	0.0017243465027749	17.6884355467972	0.728	0.34	1	1	Chd3
Hcfc1r1	0.00172487587400505	24.7007455079157	0.847	0.41	1	1	Hcfc1r1
Bst2	0.00172568408009979	90.7010765048599	0.613	0.243	1	1	Bst2
Fam50a	0.00172669361570633	6.36860909209853	0.54	0.206	1	1	Fam50a
Urah	0.00173503808848892	4.75638660578544	0.804	0.358	1	1	Urah
Foxa1	0.00173626524848233	2.8268581717111	0.698	0.296	1	1	Foxa1
Arl2bp	0.00174118654012788	3.89369064733965	0.672	0.291	1	1	Arl2bp
Osbp	0.00174698139526247	0.342314354971312	0.448	0.2	1	1	Osbp
Ppp2cb	0.00174873782859839	4.94927636281031	0.573	0.199	1	1	Ppp2cb
Fus	0.00175111109610567	3.0533122422846	0.88	0.405	1	1	Fus
Rap2a	0.00175631116706064	4.52250573148554	0.463	0.133	1	1	Rap2a
Mgat4a	0.00175669444277534	38.7010757426484	0.622	0.255	1	1	Mgat4a
Ywhab	0.00175709356548237	5.35802552032092	0.891	0.471	1	1	Ywhab
Aph1a	0.00175894312466216	2.22724237560702	0.63	0.284	1	1	Aph1a
Dyrk2	0.00176897360533435	3.54913655826959	0.515	0.222	1	1	Dyrk2
Fgfr1op2	0.00177356774117928	2.66410348039322	0.791	0.365	1	1	Fgfr1op2
Nde1	0.00177445982601257	2.9390646604756	0.401	0.171	1	1	Nde1
Ifi27l2a	0.00177494059533305	622.00454062741	0.33	0.108	1	1	Ifi27l2a
Eif4g1	0.00179447157302382	3.62651238741303	0.823	0.46	1	1	Eif4g1
Eps8l1	0.00181579021756987	4.19558178043647	0.394	0.097	1	1	Eps8l1
Ckap4	0.00181668268280251	70.2738183602345	0.81	0.312	1	1	Ckap4
Usp15	0.00181763988564377	3.70551113356617	0.682	0.3	1	1	Usp15
Eif4g3	0.00182691362907797	3.11653343776348	0.686	0.276	1	1	Eif4g3
Sptlc1	0.00182707735539438	1.47837507548169	0.496	0.23	1	1	Sptlc1
Myo1e	0.00182872191991316	0.731013925457387	0.488	0.172	1	1	Myo1e
Mob2	0.00182923791991078	2.47781893970941	0.543	0.186	1	1	Mob2
Fam8a1	0.00183409909701151	1.85187690981949	0.457	0.172	1	1	Fam8a1
Sfpq	0.00183685049540781	2.37614629775928	0.812	0.404	1	1	Sfpq
Ing4	0.00184138631034751	0.392539960207285	0.582	0.23	1	1	Ing4
Ube2n	0.00184193376009577	15.8278916186811	0.858	0.404	1	1	Ube2n
Prrc2b	0.00184614241516693	1.48648511720919	0.669	0.33	1	1	Prrc2b
March5	0.00185243638888795	4.39101547891314	0.596	0.285	1	1	March5
Slc4a2	0.00185926371902689	4.31755936847847	0.5	0.183	1	1	Slc4a2
Prkx	0.00187984143492679	3.62964445151927	0.523	0.145	1	1	Prkx
Paip2	0.00188156570562502	13.0633252660551	0.859	0.415	1	1	Paip2
Utp14b	0.00188293800021811	7.01335596506816	0.514	0.173	1	1	Utp14b
Tial1	0.00188710975231513	1.36266117447081	0.561	0.234	1	1	Tial1
Diaph1	0.00188993453513978	3.59704711007053	0.747	0.323	1	1	Diaph1
Fbxo38	0.00189375423894695	0.658576086480282	0.373	0.152	1	1	Fbxo38
Ddx42	0.0018943236385814	4.31364182657734	0.645	0.283	1	1	Ddx42
Xiap	0.00189761176843398	2.73270077380404	0.642	0.257	1	1	Xiap
Ece1	0.00190235103461293	16.5374264461911	0.669	0.22	1	1	Ece1
Wsb1	0.00190733431540511	6.06946196693366	0.582	0.221	1	1	Wsb1
Parp10	0.00191592871689781	0.756560562145639	0.248	0.047	1	1	Parp10
Pcnp	0.00192404343019443	4.98246875818634	0.811	0.353	1	1	Pcnp
Map4k3	0.0019353787995128	0.582205703761717	0.358	0.139	1	1	Map4k3
Chmp1a	0.00194000375749994	6.50067664287396	0.687	0.319	1	1	Chmp1a
Uqcrfs1	0.00194238605910325	1.64164111503938	0.761	0.379	1	1	Uqcrfs1
Csnk2b	0.00194631552335933	1.11918624449197	0.796	0.358	1	1	Csnk2b
Tesk1	0.00194822154321437	0.852602413272209	0.405	0.156	1	1	Tesk1
Snrpb	0.0019522252743761	27.6045933735044	0.816	0.422	1	1	Snrpb
Wdr48	0.00195256998004794	0.918457946129837	0.407	0.165	1	1	Wdr48
Cbx6	0.00196286653540001	5.54573550502205	0.657	0.319	1	1	Cbx6
Nedd4	0.00196484329593759	24.7522295438815	0.816	0.509	1	1	Nedd4
Ube2w	0.0019755926054542	1.63224909579253	0.444	0.196	1	1	Ube2w
Map3k20	0.00197955966091181	7.86967652746129	0.455	0.155	1	1	Map3k20
Rab5c	0.00197960105867082	3.97781230978445	0.776	0.338	1	1	Rab5c
Cdc42se1	0.00198126828779337	2.55934068293466	0.655	0.315	1	1	Cdc42se1
Prdm2	0.00198569789447002	4.24110347494978	0.569	0.188	1	1	Prdm2
Dnajb2	0.00198693089314466	1.77775579619196	0.379	0.161	1	1	Dnajb2
Traf3	0.00199932460693803	0.93132042357563	0.33	0.096	1	1	Traf3
Spats2l	0.00200143089170459	8.48022481158079	0.245	0.042	1	1	Spats2l
Nup50	0.00202005666189187	2.78299114662068	0.639	0.241	1	1	Nup50
2700033N17Rik	0.00202520868339671	1.33455001111473	0.263	0.05	1	1	2700033N17Rik
Osbpl5	0.00203611376455432	1.60669961690607	0.391	0.132	1	1	Osbpl5
Dnajb4	0.00203719475680585	2.6896746324883	0.453	0.18	1	1	Dnajb4
S100a9	0.00205166219797017	Inf	0.289	0.079	1	1	S100a9
Mrto4	0.00205526203224972	3.63736128220491	0.468	0.256	1	1	Mrto4
Tmem2	0.00205585651340287	8.73111016872046	0.501	0.159	1	1	Tmem2
Tnfrsf1a	0.00206568976388792	0.593560844760466	0.641	0.248	1	1	Tnfrsf1a
Sri	0.00207036650548801	85.5498915057938	0.744	0.384	1	1	Sri
Srsf11	0.0020829670921417	8.4807400169648	0.839	0.383	1	1	Srsf11
Tcf20	0.00208703816153671	11.1476754143404	0.615	0.191	1	1	Tcf20
Ptpn1	0.00208759679425334	14.4319137789192	0.7	0.307	1	1	Ptpn1
Por	0.00209170609942813	8.3494697080796	0.743	0.332	1	1	Por
Ppfibp1	0.00210231100728065	1.930540261936	0.657	0.292	1	1	Ppfibp1
Casc3	0.0021057007577327	1.64840176696977	0.474	0.175	1	1	Casc3
Gm42031	0.00210915038097559	6.61784468902753	0.297	0.036	1	1	Gm42031
Morf4l1	0.00211912713964366	62.382901922693	0.911	0.515	1	1	Morf4l1
Pcmtd2	0.00212402217894393	0.545494062385263	0.41	0.167	1	1	Pcmtd2
Gtf2f2	0.00212804822364843	5.34376564871858	0.515	0.185	1	1	Gtf2f2
Sbno2	0.00215180670849174	1.72123039833823	0.678	0.226	1	1	Sbno2
Letm1	0.00215682372009257	0.834292635499679	0.494	0.213	1	1	Letm1
Dock1	0.00217819429208964	2.48033887606392	0.462	0.167	1	1	Dock1
Nphp1	0.00218051280475754	4.67122747160214	0.304	0.069	1	1	Nphp1
Vps37b	0.00218122566644312	52.6869215457992	0.664	0.263	1	1	Vps37b
Cpeb2	0.00218932099940158	32.4984266827035	0.488	0.186	1	1	Cpeb2
Cdkn1a	0.00219919105298043	92.7009995391801	0.61	0.312	1	1	Cdkn1a
Dpp8	0.00220215536856582	1.80902998543855	0.544	0.254	1	1	Dpp8
Far1	0.00220575763791005	267.682847467483	0.806	0.387	1	1	Far1
Mllt3	0.00221056513691125	26.6344438780984	0.555	0.182	1	1	Mllt3
Rbbp6	0.00224589597615135	3.4796140025705	0.779	0.327	1	1	Rbbp6
Ascc3	0.00224660885883588	2.22281177711474	0.655	0.251	1	1	Ascc3
Zfx	0.002252747186369	2.32794942225056	0.508	0.158	1	1	Zfx
Atad2	0.00226301372762935	5.41506006462721	0.396	0.148	1	1	Atad2
Anapc16	0.00227032024415076	3.36359928563497	0.557	0.271	1	1	Anapc16
Pigyl	0.00228486106587324	11.0753376722909	0.67	0.296	1	1	Pigyl
Cdc42se2	0.00229099832699426	9.18788051976042	0.318	0.086	1	1	Cdc42se2
Tagln2	0.00229351375748121	40.7010823787948	0.778	0.465	1	1	Tagln2
Col4a3bp	0.00231231279258896	13.7223933946145	0.617	0.26	1	1	Col4a3bp
Smg7	0.00231472917005721	1.32601869968439	0.487	0.177	1	1	Smg7
Manf	0.00232553812962277	36.016085904908	0.752	0.363	1	1	Manf
Mcur1	0.00232651280240364	1.54295863897784	0.355	0.087	1	1	Mcur1
Ccdc50	0.00233790945908949	4.95378919200738	0.596	0.28	1	1	Ccdc50
Gtf2e2	0.00234653354591227	5.0693410810347	0.48	0.199	1	1	Gtf2e2
Cdh13	0.00235552615512637	11.0153459654762	0.296	0.059	1	1	Cdh13
Becn1	0.00235838414014336	1.80129705920361	0.703	0.292	1	1	Becn1
Mgat3	0.00236286198566046	3.27841393719518	0.537	0.202	1	1	Mgat3
Wwc2	0.00236423497256717	3.16251881763184	0.542	0.153	1	1	Wwc2
Zfp330	0.00236695086906743	3.57505191953924	0.496	0.215	1	1	Zfp330
Zc3h12a	0.00236883019265784	5.75799257447488	0.378	0.113	1	1	Zc3h12a
Fbxo9	0.00237889801130228	2.58656277297088	0.523	0.213	1	1	Fbxo9
Nr1h2	0.00239200677420678	0.99471147391318	0.504	0.203	1	1	Nr1h2
Abhd2	0.00239329998688591	5.89409060382274	0.609	0.24	1	1	Abhd2
Zcchc7	0.0023940615050258	0.700022192647214	0.704	0.291	1	1	Zcchc7
Sbno1	0.00240396147524439	1.92526307826898	0.806	0.357	1	1	Sbno1
Clta	0.00241642194950832	6.70074823239704	0.93	0.52	1	1	Clta
St13	0.00241788722504115	4.28467535243649	0.82	0.436	1	1	St13
Sgk3	0.00242008059285955	1.06822306059961	0.255	0.048	1	1	Sgk3
Krt7	0.00243989816937557	220.701079812566	0.946	0.64	1	1	Krt7
Crybg1	0.00244041880542829	13.1684066535084	0.716	0.271	1	1	Crybg1
Ankrd13a	0.00244577559434142	2.13525201266522	0.611	0.251	1	1	Ankrd13a
Gipc1	0.0024463105785187	4.32741095763897	0.72	0.337	1	1	Gipc1
Wwc1	0.00246388337594332	1.25951642573752	0.633	0.279	1	1	Wwc1
Wdr82	0.00247073965855938	0.767105464372072	0.407	0.164	1	1	Wdr82
Cxcl2	0.00247090856672405	84.701098774454	0.301	0.078	1	1	Cxcl2
Arid4a	0.00247207199807374	3.93649590563959	0.582	0.226	1	1	Arid4a
Mapre1	0.0024848261025544	0.828746452088158	0.796	0.381	1	1	Mapre1
Psmd3	0.00248850658098241	5.4154279786943	0.642	0.303	1	1	Psmd3
Msl1	0.00249427467733926	2.87283365827785	0.635	0.242	1	1	Msl1
Rest	0.00249532117606936	4.64339371537819	0.614	0.251	1	1	Rest
Cgnl1	0.00250476228884566	6.45260196401826	0.36	0.111	1	1	Cgnl1
Fam104a	0.00250524094270259	2.08629522862492	0.768	0.351	1	1	Fam104a
Nt5c	0.00250560143511301	4.72660453242749	0.616	0.325	1	1	Nt5c
Gabarapl2	0.00252484322899958	176.701056468701	0.851	0.411	1	1	Gabarapl2
Eif4ebp1	0.00252711819297081	44.3857624423149	0.739	0.38	1	1	Eif4ebp1
Trio	0.0025341846040283	3.02224831944379	0.453	0.183	1	1	Trio
Slc31a2	0.00255492999336166	31.3015149085106	0.381	0.076	1	1	Slc31a2
Prpf4b	0.00256485075553911	0.736896678157093	0.742	0.338	1	1	Prpf4b
Hikeshi	0.00256862411457927	1.73569297466075	0.478	0.224	1	1	Hikeshi
2200002D01Rik	0.00257340930549448	118.701079811808	0.898	0.515	1	1	2200002D01Rik
B4galt1	0.0025741074245543	14.8934668974457	0.644	0.228	1	1	B4galt1
Cyba	0.00258135414576787	43.6803343745405	0.584	0.242	1	1	Cyba
Snap29	0.00258510071801053	3.58666278049042	0.461	0.181	1	1	Snap29
Fam110c	0.00259157844647506	8.73275128169687	0.453	0.169	1	1	Fam110c
Afg3l2	0.00259598770178379	2.38075784588056	0.399	0.174	1	1	Afg3l2
Fopnl	0.00260411884220662	5.54021500735937	0.586	0.222	1	1	Fopnl
Cib2	0.00260821070401791	14.2163969713872	0.387	0.097	1	1	Cib2
Cpsf7	0.00261752405493409	0.881915724668676	0.399	0.175	1	1	Cpsf7
Sdc1	0.00262073325446829	54.115917731415	0.873	0.464	1	1	Sdc1
Snrpd1	0.00263171200006989	2.01008538932153	0.742	0.421	1	1	Snrpd1
Rexo1	0.00263542306948959	0.589485628705401	0.439	0.178	1	1	Rexo1
Ndufa10	0.00264183025247592	3.61611292248689	0.711	0.366	1	1	Ndufa10
Artn	0.00264710037008474	2.80119822639783	0.251	0.046	1	1	Artn
Smpdl3a	0.00264752691046632	27.8601684063655	0.38	0.076	1	1	Smpdl3a
Ufd1	0.00264913667487195	2.99945896466876	0.514	0.231	1	1	Ufd1
Rnf145	0.00265074618087763	1.92091902063006	0.406	0.122	1	1	Rnf145
Stam	0.00265912976891888	1.58531182913638	0.345	0.139	1	1	Stam
Ddx58	0.00266765211755164	9.36280940510405	0.54	0.143	1	1	Ddx58
Ik	0.00266886937598808	27.0177844730951	0.742	0.289	1	1	Ik
Dnajc17	0.00267390151970443	1.26955310598266	0.322	0.114	1	1	Dnajc17
Zfp292	0.00267468314402153	19.9055985584827	0.698	0.276	1	1	Zfp292
Bak1	0.00268690128916403	6.98919806461457	0.538	0.175	1	1	Bak1
Dtx3l	0.00269074168743424	30.592881122838	0.599	0.118	1	1	Dtx3l
Sgms2	0.00270726336843265	21.6899765964143	0.377	0.052	1	1	Sgms2
Supt16	0.00270948100892516	4.66704093348848	0.688	0.32	1	1	Supt16
Slc35e4	0.00271388051720227	12.1124974270595	0.366	0.107	1	1	Slc35e4
Cacybp	0.00272563953833635	16.6203112151851	0.729	0.374	1	1	Cacybp
Wnt4	0.00273062128512914	49.7010820728926	0.709	0.345	1	1	Wnt4
Tcea1	0.00273311146501506	11.3278001481665	0.655	0.331	1	1	Tcea1
Ddx21	0.00274327055562466	0.420726231685681	0.606	0.302	1	1	Ddx21
Alad	0.0027469320376061	5.47818542163253	0.468	0.228	1	1	Alad
Dnaja2	0.00275122897881843	14.6573749176103	0.878	0.439	1	1	Dnaja2
Parg	0.00276504605926279	2.60741028369589	0.462	0.16	1	1	Parg
Selenok	0.00277206491306902	29.6986041173511	0.883	0.44	1	1	Selenok
Cldn4	0.00277476684045947	84.3743863161402	0.685	0.31	1	1	Cldn4
Pan3	0.0027989616365527	6.05719941117371	0.595	0.237	1	1	Pan3
H2-Q4	0.00280258993899054	14.3118287856452	0.36	0.074	1	1	H2-Q4
Mrps34	0.0028040358461418	1.89760225807194	0.592	0.309	1	1	Mrps34
S100a13	0.00280549931413707	219.700599340089	0.561	0.229	1	1	S100a13
Nono	0.00280690409809275	12.0394943484716	0.779	0.404	1	1	Nono
Akap11	0.00280832440208051	1.55768092389504	0.397	0.161	1	1	Akap11
Tbc1d20	0.00281217441849489	0.489568835042792	0.485	0.2	1	1	Tbc1d20
Cdkn2aip	0.00281507396699992	1.60744347297527	0.44	0.121	1	1	Cdkn2aip
Vezt	0.00281785473102988	1.36174260520912	0.397	0.137	1	1	Vezt
Ralgps2	0.00282163503322234	12.9939636478628	0.486	0.191	1	1	Ralgps2
4833439L19Rik	0.00282294745550271	0.986191314428463	0.595	0.248	1	1	4833439L19Rik
Appl1	0.00283073936820969	2.01592258089684	0.525	0.191	1	1	Appl1
Ero1l	0.00283849050591723	491.258299660841	0.547	0.206	1	1	Ero1l
Sap30l	0.00284434220992985	1.19672084779101	0.539	0.232	1	1	Sap30l
Tlk2	0.00285460518146437	3.02633098166543	0.517	0.175	1	1	Tlk2
Herpud1	0.00285543342355136	104.70779320067	0.646	0.295	1	1	Herpud1
Idh3b	0.00285590671779407	0.70218979707659	0.519	0.273	1	1	Idh3b
Vasp	0.00287392659761217	4.91683058373746	0.661	0.319	1	1	Vasp
Cmip	0.00288465580337607	7.17389601885439	0.689	0.279	1	1	Cmip
Micall1	0.00288760145719223	2.14470189607138	0.477	0.225	1	1	Micall1
Ddt	0.00289447002604988	109.307131364379	0.679	0.322	1	1	Ddt
Bola2	0.00290175232190692	4.82987906082868	0.726	0.392	1	1	Bola2
Nsa2	0.00290295590186166	5.67540400615612	0.867	0.469	1	1	Nsa2
Jmjd6	0.00291315422141956	0.577999112191478	0.432	0.179	1	1	Jmjd6
Aggf1	0.00291388453530277	4.1124384610395	0.559	0.245	1	1	Aggf1
Rhou	0.00292376797236649	4.89602215576042	0.429	0.176	1	1	Rhou
Polr2b	0.00293265896665378	1.69071201532031	0.466	0.201	1	1	Polr2b
Siah1a	0.00293436951561828	2.16035750980667	0.399	0.164	1	1	Siah1a
Plekhf2	0.00293955710043566	3.84052257966545	0.496	0.171	1	1	Plekhf2
Frmd8	0.00296824324758352	1.04073812123395	0.414	0.156	1	1	Frmd8
Rragc	0.00298059430257464	5.54815774424349	0.587	0.236	1	1	Rragc
Ggps1	0.00298212724432012	12.7823553733923	0.462	0.168	1	1	Ggps1
Brd3	0.00298457766405745	3.18667682305012	0.7	0.311	1	1	Brd3
Foxj3	0.00298477272133311	0.912718989260666	0.386	0.138	1	1	Foxj3
Plekha2	0.00299772136580132	7.45397816780564	0.41	0.173	1	1	Plekha2
Ppp1cb	0.00300417760890214	26.0088221170531	0.906	0.465	1	1	Ppp1cb
Maz	0.00302433170494733	2.02099699385446	0.347	0.122	1	1	Maz
Capza1	0.00302770911507029	4.45909832865391	0.748	0.3	1	1	Capza1
Pard6b	0.00303742187542093	15.4114559352451	0.339	0.064	1	1	Pard6b
Polk	0.00304824699723342	13.8934199808024	0.36	0.132	1	1	Polk
Npc1	0.00304852081004559	1.73457647277635	0.439	0.173	1	1	Npc1
Naa35	0.00304936952899881	0.91882691067014	0.634	0.266	1	1	Naa35
Selenot	0.0030767779329215	3.29169926386167	0.677	0.327	1	1	Selenot
Ier5l	0.00308206999047823	5.64573911272794	0.342	0.091	1	1	Ier5l
Ireb2	0.00308538430756446	2.07517675076203	0.503	0.193	1	1	Ireb2
Brms1	0.00309275098191365	12.2921182750642	0.473	0.207	1	1	Brms1
Rheb	0.00309615176806543	15.5587753573923	0.82	0.394	1	1	Rheb
Dcun1d5	0.00310477442372781	3.18663265433791	0.684	0.322	1	1	Dcun1d5
Trp53	0.00310864431086945	4.05366315599215	0.548	0.251	1	1	Trp53
Pdpk1	0.00311975102359837	0.853610391234028	0.606	0.244	1	1	Pdpk1
Klhl24	0.00312865470316756	1.02519005250654	0.636	0.26	1	1	Klhl24
Sarnp	0.00313024699857911	2.47911011346353	0.594	0.293	1	1	Sarnp
Timm13	0.00315506406275228	6.57692163746795	0.829	0.471	1	1	Timm13
Hars	0.00315528269367277	0.445030320419689	0.445	0.201	1	1	Hars
Fbxo6	0.00316715317866275	13.8690449547158	0.431	0.165	1	1	Fbxo6
Ppp2r3a	0.00316860345772461	16.5646190403051	0.48	0.211	1	1	Ppp2r3a
Arhgap1	0.00319166515981727	0.311273305076815	0.51	0.235	1	1	Arhgap1
Cfl2	0.00321174862783344	15.1765299299266	0.686	0.28	1	1	Cfl2
Epha1	0.00322095893054329	2.55145910554803	0.442	0.185	1	1	Epha1
Lgals3bp	0.00322188541605933	32.7010843288802	0.633	0.224	1	1	Lgals3bp
Nans	0.00326368580699957	4.90996153958527	0.575	0.235	1	1	Nans
Rras	0.00326659354585075	11.2099381605034	0.502	0.226	1	1	Rras
Tle3	0.00327034003851369	1.92799326725906	0.597	0.214	1	1	Tle3
Btf3	0.00327484287578235	69.7010819603574	0.958	0.694	1	1	Btf3
H1f0	0.00327667717863279	112.931369988247	0.615	0.255	1	1	H1f0
Jdp2	0.00328505815347903	249.700744415566	0.445	0.084	1	1	Jdp2
Pcf11	0.00329682048080255	2.96624096247143	0.626	0.248	1	1	Pcf11
Pabpc1	0.00330379021337367	64.7009121228788	0.976	0.714	1	1	Pabpc1
Prdx2	0.00331292673040675	4.65978649630834	0.885	0.56	1	1	Prdx2
Mrpl45	0.00333240100585397	5.46304312720986	0.48	0.226	1	1	Mrpl45
Sprr2f	0.00335668142804661	Inf	0.294	0.091	1	1	Sprr2f
Bcl10	0.00336240969693455	9.69149694880835	0.69	0.275	1	1	Bcl10
Nras	0.00337193115557132	10.7545391608448	0.739	0.304	1	1	Nras
Stk4	0.00337593812730264	0.898411065068327	0.406	0.168	1	1	Stk4
Ube2j2	0.00338377579990797	1.945867679535	0.653	0.265	1	1	Ube2j2
Ctdspl	0.0033863855743672	2.18181024969748	0.592	0.229	1	1	Ctdspl
Ubr5	0.00338939021661685	10.6550380174393	0.727	0.306	1	1	Ubr5
Smarce1	0.00341147116712207	3.293883799784	0.673	0.309	1	1	Smarce1
Fbl	0.00342660926543512	1.16895717459535	0.601	0.347	1	1	Fbl
Tmem173	0.00345553143468266	20.2659976249494	0.332	0.089	1	1	Tmem173
Ddx54	0.00345697817618918	3.89354150059305	0.569	0.274	1	1	Ddx54
Senp5	0.0034570926478647	4.63915587252226	0.424	0.158	1	1	Senp5
Fdx1	0.00345847460499524	54.6703014087945	0.719	0.377	1	1	Fdx1
Dnase2a	0.00346014432509358	5.09791687462077	0.58	0.234	1	1	Dnase2a
Pi15	0.00346024257699538	41.4050986124832	0.235	0.03	1	1	Pi15
Clcn3	0.00348148027996045	17.6913596780312	0.715	0.302	1	1	Clcn3
Dnajc13	0.00348709639346639	3.57003767559765	0.544	0.219	1	1	Dnajc13
Mea1	0.00351615082830896	1.88767688523058	0.614	0.287	1	1	Mea1
Phlda3	0.00351916116390339	30.6829375249301	0.682	0.361	1	1	Phlda3
Ube2h	0.00351918114451528	1.425918550804	0.762	0.33	1	1	Ube2h
Pin4	0.00353600604643215	24.4791319307058	0.704	0.323	1	1	Pin4
Rsbn1l	0.0035371293791863	0.236266674233727	0.61	0.276	1	1	Rsbn1l
Naca	0.00354131656765017	26.6516264631969	0.967	0.759	1	1	Naca
Ciapin1	0.00354386940927608	0.420718382463638	0.447	0.191	1	1	Ciapin1
Adgrl2	0.00354744094403562	10.165793305013	0.499	0.188	1	1	Adgrl2
Rnf38	0.00355196819381263	0.824438869779388	0.413	0.151	1	1	Rnf38
Nfatc3	0.00355683498264783	1.74263220062513	0.447	0.195	1	1	Nfatc3
Macc1	0.00356259197712317	17.8069764861489	0.5	0.183	1	1	Macc1
Odf2l	0.00358082794983565	25.7555696235577	0.503	0.163	1	1	Odf2l
Helz2	0.00359094457675607	1.23254091521375	0.267	0.065	1	1	Helz2
Cttnbp2nl	0.00359406874422044	7.74828907126331	0.445	0.106	1	1	Cttnbp2nl
Pcdh7	0.0036231373029688	16.6211389857609	0.488	0.159	1	1	Pcdh7
Ndufs1	0.00363087001410958	1.0055392890066	0.506	0.225	1	1	Ndufs1
Eif5a	0.00363139765591219	31.5992110218444	0.876	0.629	1	1	Eif5a
Mndal	0.00363447844845833	3.94082875464311	0.319	0.063	1	1	Mndal
Phactr2	0.00364693339444049	1.450885163102	0.506	0.192	1	1	Phactr2
Ube2a	0.0036512796859441	4.96393254936522	0.651	0.285	1	1	Ube2a
Crkl	0.00365348875543714	1.14407524487356	0.404	0.145	1	1	Crkl
Rab2a	0.00366282729288473	4.24616665532167	0.887	0.434	1	1	Rab2a
Xpo1	0.00366325587052142	4.59724219856172	0.621	0.265	1	1	Xpo1
1110038F14Rik	0.00366966766762519	5.15284619664262	0.494	0.226	1	1	1110038F14Rik
Zranb2	0.00367757289753373	11.1545764105107	0.718	0.343	1	1	Zranb2
Acp1	0.00368454008813654	3.48541610321389	0.756	0.366	1	1	Acp1
Pitpnc1	0.00369135382890926	1.98607006126275	0.4	0.125	1	1	Pitpnc1
Thbs1	0.00369479240337234	130.701082056613	0.354	0.15	1	1	Thbs1
Tnks	0.00371268080215134	1.2761596363493	0.532	0.204	1	1	Tnks
Pef1	0.00372272812037022	1.05920374845877	0.409	0.165	1	1	Pef1
Tmprss11d	0.00373016737013002	60.7010843332192	0.288	0.03	1	1	Tmprss11d
Taok2	0.00373272379069822	1.03620242617931	0.38	0.139	1	1	Taok2
Zfp800	0.0037499297346811	3.46340676111761	0.526	0.185	1	1	Zfp800
Gpbp1	0.00376704613052192	5.68538654303473	0.704	0.282	1	1	Gpbp1
Snx8	0.00379474624534105	5.17713242769668	0.335	0.119	1	1	Snx8
Vsnl1	0.00382840393707107	10.3444930622007	0.241	0.026	1	1	Vsnl1
Ccdc59	0.00384450286875996	3.59125239268216	0.666	0.292	1	1	Ccdc59
Snx7	0.00384545410450017	3.37255769189083	0.301	0.091	1	1	Snx7
Atp6v0d1	0.00384696445381947	7.8875240162187	0.648	0.29	1	1	Atp6v0d1
Atp6v1h	0.00384908288376501	0.205645533154969	0.553	0.23	1	1	Atp6v1h
Trp53bp2	0.00385730628336801	4.2911891681999	0.375	0.109	1	1	Trp53bp2
Atg14	0.00385730628336801	1.94387086683929	0.329	0.088	1	1	Atg14
Chtf8	0.00386112074644636	0.617882068586391	0.533	0.249	1	1	Chtf8
Esr1	0.00388801626117012	5.56853021606281	0.251	0.048	1	1	Esr1
Cdc42ep4	0.00389265973524906	0.78496307336572	0.316	0.111	1	1	Cdc42ep4
Tmprss11b	0.0038928816690093	49.0078072864583	0.381	0.046	1	1	Tmprss11b
Cbx3	0.00391752267945975	9.46664759438185	0.764	0.405	1	1	Cbx3
Polr2a	0.003919803040826	6.76874657967419	0.658	0.262	1	1	Polr2a
Epc2	0.00393496804579881	4.49578189681777	0.465	0.167	1	1	Epc2
Fbxo28	0.00394737642639289	2.31354612696298	0.443	0.149	1	1	Fbxo28
Ncbp3	0.00394969314328977	1.33421794970523	0.462	0.158	1	1	Ncbp3
Dek	0.00396608320226473	5.75054026379522	0.737	0.369	1	1	Dek
Brd7	0.00397417320909185	2.13661997883153	0.561	0.252	1	1	Brd7
Osbpl8	0.00397628644094692	2.35451627365553	0.422	0.154	1	1	Osbpl8
Pak1ip1	0.00398117402449236	3.68511102508311	0.629	0.311	1	1	Pak1ip1
Tshz3	0.00400076945782571	1.9264991267513	0.264	0.018	1	1	Tshz3
Smad5	0.00400955041526408	2.69970030548236	0.362	0.148	1	1	Smad5
Ap3b1	0.00401103832336607	1.82861270866662	0.631	0.285	1	1	Ap3b1
Abhd5	0.00402814813940703	8.61848787134481	0.51	0.204	1	1	Abhd5
Snrpd3	0.00403226033922878	3.96601603606969	0.672	0.375	1	1	Snrpd3
Map2k2	0.00403719472553832	3.4369086346863	0.778	0.375	1	1	Map2k2
Traf3ip2	0.00404084524955718	0.708669230374443	0.311	0.102	1	1	Traf3ip2
Ptpn9	0.00404158041720776	1.74051036535548	0.485	0.171	1	1	Ptpn9
Rbm47	0.00404185449960247	9.65508559198097	0.634	0.249	1	1	Rbm47
Nxf1	0.00406134683243696	1.26355312264336	0.696	0.329	1	1	Nxf1
Tpm1	0.00407015196084347	158.367634666525	0.861	0.43	1	1	Tpm1
Ggnbp2	0.00408190776892652	3.92673654379087	0.746	0.329	1	1	Ggnbp2
Pkp4	0.00408664466088325	9.25942984950916	0.701	0.297	1	1	Pkp4
Ehmt2	0.00408861283851555	1.7648253019139	0.589	0.278	1	1	Ehmt2
Ttc9c	0.00409386914053675	2.20442466923082	0.416	0.17	1	1	Ttc9c
Sidt2	0.00409764060759868	146.444995320023	0.608	0.244	1	1	Sidt2
Mysm1	0.00410644529165834	3.15002703301202	0.556	0.204	1	1	Mysm1
Zfand2a	0.00411297895802854	11.0356883430034	0.396	0.13	1	1	Zfand2a
Psmc5	0.00412275704700308	5.58524444580453	0.783	0.413	1	1	Psmc5
Cdc37	0.00412287516900187	1.80654298015332	0.789	0.396	1	1	Cdc37
Rabl6	0.00414619836418399	6.60009137185381	0.572	0.252	1	1	Rabl6
Abhd17a	0.00416227785125429	1.12158954985692	0.655	0.311	1	1	Abhd17a
Bmi1	0.00417981427568523	1.30302628935605	0.352	0.149	1	1	Bmi1
1110004F10Rik	0.0041889011663604	12.304494676488	0.788	0.391	1	1	1110004F10Rik
Pnisr	0.00420209729463242	9.17293136033238	0.769	0.325	1	1	Pnisr
Fcf1	0.00421845376292201	0.36324131055199	0.529	0.255	1	1	Fcf1
Gpr137b	0.00423011141141836	43.6220106755615	0.49	0.19	1	1	Gpr137b
Esco1	0.00423154230371699	1.98671624774893	0.535	0.184	1	1	Esco1
Ahr	0.00423387712241241	15.391613744712	0.597	0.225	1	1	Ahr
Srgap2	0.00423640827698339	2.29143846979812	0.427	0.175	1	1	Srgap2
Trim56	0.00424641662462642	7.76609639176317	0.58	0.2	1	1	Trim56
Pias4	0.00424860183968473	0.784907870076885	0.404	0.146	1	1	Pias4
Il4ra	0.00424953763265929	8.72958297402715	0.308	0.086	1	1	Il4ra
Uap1	0.00427342533853201	11.8136196365727	0.526	0.194	1	1	Uap1
Pbrm1	0.00427590165411442	14.262631565389	0.78	0.379	1	1	Pbrm1
Peli1	0.00429533618164135	1.69404985072802	0.601	0.232	1	1	Peli1
Snx17	0.0042956646406414	8.97098289142824	0.557	0.251	1	1	Snx17
Fam110a	0.00430561212742626	58.9939656106999	0.434	0.174	1	1	Fam110a
Jpt1	0.00431646271471903	5.93829154149003	0.733	0.399	1	1	Jpt1
Hnrnph3	0.00432169969002898	1.6699564508946	0.477	0.216	1	1	Hnrnph3
Prkar2a	0.00432255834914601	2.18276732348344	0.564	0.273	1	1	Prkar2a
Lrrc58	0.00432468581954341	24.6568894673999	0.679	0.315	1	1	Lrrc58
Lmo7	0.00432901611196024	93.0012746095057	0.682	0.314	1	1	Lmo7
Alas1	0.00433417688159864	11.4712732078303	0.451	0.161	1	1	Alas1
Pld3	0.00433761704490121	7.79057191244392	0.419	0.157	1	1	Pld3
Psip1	0.00433863780249804	3.72411221304052	0.588	0.26	1	1	Psip1
Apobec3	0.00434790572073429	9.32743610997284	0.631	0.257	1	1	Apobec3
Sacm1l	0.00435673544690818	1.60939143264619	0.477	0.197	1	1	Sacm1l
Eftud2	0.00437401680125049	3.42755119011027	0.464	0.217	1	1	Eftud2
Tuft1	0.00437403749752448	9.68475012585697	0.438	0.111	1	1	Tuft1
Dazap2	0.00437989814629003	8.58558361728887	0.836	0.392	1	1	Dazap2
Mfsd1	0.00439853707393776	4.74514775547061	0.61	0.222	1	1	Mfsd1
Ak3	0.00440172979737487	2.75187459146126	0.57	0.257	1	1	Ak3
Epb41l5	0.00441076009978173	3.92815288258965	0.394	0.157	1	1	Epb41l5
Rnf14	0.00441979783994137	9.1944630895611	0.541	0.198	1	1	Rnf14
Ogt	0.00442216830581856	15.7501130459557	0.721	0.305	1	1	Ogt
Mrpl55	0.00443392975972304	0.692597531511802	0.453	0.245	1	1	Mrpl55
Sucla2	0.00444115182823245	1.8654715204288	0.539	0.239	1	1	Sucla2
Ddx50	0.00444700033941568	1.57087900399774	0.688	0.309	1	1	Ddx50
Lrp6	0.00445022867054791	8.5922149210194	0.518	0.207	1	1	Lrp6
Mrps12	0.00448055653037173	0.576823398026562	0.624	0.311	1	1	Mrps12
Raly	0.00449007651806669	4.34898477081678	0.771	0.335	1	1	Raly
Man1a2	0.00449505897031414	1.52384910708947	0.723	0.309	1	1	Man1a2
Fam114a2	0.00450256792473993	1.43792625421376	0.687	0.294	1	1	Fam114a2
Arl5b	0.00451667053557963	9.39879243261328	0.447	0.127	1	1	Arl5b
Sae1	0.00452639406397731	10.1799702566059	0.643	0.342	1	1	Sae1
Trim59	0.00452828798484921	3.90065287901039	0.343	0.082	1	1	Trim59
Llgl1	0.00453616787547008	0.770360198488024	0.331	0.1	1	1	Llgl1
Tfe3	0.00454214815263288	0.84752241111413	0.359	0.143	1	1	Tfe3
Mtap	0.00456386063803893	2.01214228982421	0.546	0.247	1	1	Mtap
Hddc2	0.00456845432407989	6.24733162242288	0.473	0.203	1	1	Hddc2
Inpp5f	0.00458126124740086	1.31688904702754	0.327	0.114	1	1	Inpp5f
Il18	0.00458334889820096	19.65017206039	0.319	0.072	1	1	Il18
Lmnb1	0.00460134965814084	5.37945485435376	0.472	0.188	1	1	Lmnb1
Chmp4c	0.00461132592035936	2.51298216419807	0.509	0.182	1	1	Chmp4c
Cox8a	0.00463166671226858	172.701082072893	0.974	0.723	1	1	Cox8a
Upp1	0.00464570413994278	55.6943666619233	0.314	0.108	1	1	Upp1
Hif1a	0.00464578094073243	13.0139885085307	0.806	0.43	1	1	Hif1a
Gpr107	0.00466627492947522	1.4338500076934	0.486	0.181	1	1	Gpr107
Dars1	0.00467562584153553	0.702519104894756	0.509	0.233	1	1	Dars
Ankfy1	0.00467580957656549	1.5630187273674	0.553	0.222	1	1	Ankfy1
Cdc73	0.00467924794249578	6.03304283271125	0.597	0.248	1	1	Cdc73
Dgka	0.00469515815457641	2.21530464288399	0.501	0.174	1	1	Dgka
Cept1	0.00471774449814469	25.7102257123562	0.624	0.227	1	1	Cept1
Arl8b	0.00472822952684956	0.616854237552563	0.697	0.293	1	1	Arl8b
Reps1	0.00474863762567389	2.88254552635968	0.44	0.171	1	1	Reps1
Rnf114	0.004808686444866	4.03790081346967	0.516	0.172	1	1	Rnf114
Tulp4	0.00483147068843956	6.09943020924288	0.787	0.368	1	1	Tulp4
Tra2b	0.0048401295091977	8.52102813145985	0.822	0.375	1	1	Tra2b
Pfkp	0.00484268390869576	14.7051271651311	0.432	0.136	1	1	Pfkp
Psmd14	0.00484485506351264	1.10379397331456	0.626	0.29	1	1	Psmd14
Crebbp	0.00487846359335835	8.18766104831698	0.757	0.321	1	1	Crebbp
Limk2	0.00490113471488543	9.96889509777363	0.634	0.242	1	1	Limk2
Tsc22d1	0.00492054266386294	50.6818391784931	0.71	0.304	1	1	Tsc22d1
Jmy	0.00494715089660221	7.51146415083255	0.501	0.179	1	1	Jmy
Dctpp1	0.00494971424025444	18.3414592586802	0.472	0.252	1	1	Dctpp1
Rfx7	0.00495713075512891	1.94880471799172	0.5	0.195	1	1	Rfx7
Psenen	0.00496357970076374	7.01187166390784	0.85	0.396	1	1	Psenen
Cd47	0.00497945270133171	35.7448829341363	0.804	0.349	1	1	Cd47
Tjp3	0.00499504632381549	11.6762519122497	0.514	0.204	1	1	Tjp3
Snx2	0.00502123901939256	2.54022615743511	0.539	0.247	1	1	Snx2
Vdac1	0.00502300966309491	36.2741067076349	0.807	0.453	1	1	Vdac1
Zfp68	0.00503307221183121	1.95916750023351	0.46	0.154	1	1	Zfp68
Tspan5	0.00503949011407292	12.5211168914473	0.44	0.144	1	1	Tspan5
Hivep2	0.00506121992838969	1.77434975075119	0.601	0.162	1	1	Hivep2
Scfd1	0.00506838587820491	6.3917808364196	0.538	0.213	1	1	Scfd1
Actr10	0.00507306186312334	1.82119780843782	0.661	0.297	1	1	Actr10
[truncated: 3,339 more rows]
