# Supplementary material for: Single-cell RNAseq and longitudinal proteomic analysis of a novel semi-spontaneous urothelial cancer model reveals tumor cell heterogeneity and pretumoral urine protein alterations
Source: PLoS One. 2021 Jul 7;16(7):e0253178. doi: 10.1371/journal.pone.0253178 (PMC8262791; doi:10.1371/journal.pone.0253178)
Supplement: S2 File — (CSV) [file pone.0253178.s007.csv]

Enrichment.KEGG_urine day 24 female Hgf-Cdk4R24C
#term ID	term description	observed gene count	background gene count	false discovery rate	matching proteins in your network (IDs)	matching proteins in your network (labels)
mmu04060	Cytokine-cytokine receptor interaction	9	252	6.45e-12	ENSMUSP00000000193,ENSMUSP00000001008,ENSMUSP00000019060,ENSMUSP00000027061,ENSMUSP00000028881,ENSMUSP00000028882,ENSMUSP00000031327,ENSMUSP00000046960,ENSMUSP00000078705	Ccl2,Ccl3,Csf2,Cxcl1,Il17a,Il17f,Il1a,Il1b,Tnfrsf11b
mmu05323	Rheumatoid arthritis	6	81	1.38e-09	ENSMUSP00000000193,ENSMUSP00000001008,ENSMUSP00000019060,ENSMUSP00000027061,ENSMUSP00000028881,ENSMUSP00000028882	Ccl2,Ccl3,Csf2,Il17a,Il1a,Il1b
mmu04657	IL-17 signaling pathway	6	91	1.79e-09	ENSMUSP00000000193,ENSMUSP00000019060,ENSMUSP00000027061,ENSMUSP00000028881,ENSMUSP00000031327,ENSMUSP00000046960	Ccl2,Csf2,Cxcl1,Il17a,Il17f,Il1b
mmu05132	Salmonella infection	5	78	7.26e-08	ENSMUSP00000001008,ENSMUSP00000019060,ENSMUSP00000028881,ENSMUSP00000028882,ENSMUSP00000031327	Ccl3,Csf2,Cxcl1,Il1a,Il1b
mmu04668	TNF signaling pathway	5	108	2.77e-07	ENSMUSP00000000193,ENSMUSP00000019060,ENSMUSP00000020949,ENSMUSP00000028881,ENSMUSP00000031327	Ccl2,Csf2,Cxcl1,Il1b,Map2k6
mmu05321	Inflammatory bowel disease (IBD)	4	58	1.59e-06	ENSMUSP00000027061,ENSMUSP00000028881,ENSMUSP00000028882,ENSMUSP00000046960	Il17a,Il17f,Il1a,Il1b
mmu04380	Osteoclast differentiation	4	122	2.38e-05	ENSMUSP00000020949,ENSMUSP00000028881,ENSMUSP00000028882,ENSMUSP00000078705	Il1a,Il1b,Map2k6,Tnfrsf11b
mmu05418	Fluid shear stress and atherosclerosis	4	140	3.54e-05	ENSMUSP00000000193,ENSMUSP00000020949,ENSMUSP00000028881,ENSMUSP00000028882	Ccl2,Il1a,Il1b,Map2k6
mmu05164	Influenza A	4	165	5.93e-05	ENSMUSP00000000193,ENSMUSP00000020949,ENSMUSP00000028881,ENSMUSP00000028882	Ccl2,Il1a,Il1b,Map2k6
mmu04640	Hematopoietic cell lineage	3	90	0.00034	ENSMUSP00000019060,ENSMUSP00000028881,ENSMUSP00000028882	Csf2,Il1a,Il1b
mmu04010	MAPK signaling pathway	4	292	0.00040	ENSMUSP00000020949,ENSMUSP00000028881,ENSMUSP00000028882,ENSMUSP00000032066	Il1a,Il1b,Map2k6,Tgfa
mmu04620	Toll-like receptor signaling pathway	3	98	0.00040	ENSMUSP00000001008,ENSMUSP00000020949,ENSMUSP00000028881	Ccl3,Il1b,Map2k6
mmu04659	Th17 cell differentiation	3	100	0.00040	ENSMUSP00000027061,ENSMUSP00000028881,ENSMUSP00000046960	Il17a,Il17f,Il1b
mmu04933	AGE-RAGE signaling pathway in diabetic complications	3	100	0.00040	ENSMUSP00000000193,ENSMUSP00000028881,ENSMUSP00000028882	Ccl2,Il1a,Il1b
mmu05142	Chagas disease (American trypanosomiasis)	3	101	0.00040	ENSMUSP00000000193,ENSMUSP00000001008,ENSMUSP00000028881	Ccl2,Ccl3,Il1b
mmu04217	Necroptosis	3	158	0.0011	ENSMUSP00000027777,ENSMUSP00000028881,ENSMUSP00000028882	Il1a,Il1b,Parp1
mmu04621	NOD-like receptor signaling pathway	3	164	0.0012	ENSMUSP00000000193,ENSMUSP00000028881,ENSMUSP00000031327	Ccl2,Cxcl1,Il1b
mmu04062	Chemokine signaling pathway	3	179	0.0014	ENSMUSP00000000193,ENSMUSP00000001008,ENSMUSP00000031327	Ccl2,Ccl3,Cxcl1
mmu05020	Prion diseases	2	34	0.0014	ENSMUSP00000028881,ENSMUSP00000028882	Il1a,Il1b
mmu05167	Kaposi's sarcoma-associated herpesvirus infection	3	203	0.0018	ENSMUSP00000019060,ENSMUSP00000020949,ENSMUSP00000031327	Csf2,Cxcl1,Map2k6
mmu05144	Malaria	2	45	0.0021	ENSMUSP00000000193,ENSMUSP00000028881	Ccl2,Il1b
mmu05332	Graft-versus-host disease	2	54	0.0028	ENSMUSP00000028881,ENSMUSP00000028882	Il1a,Il1b
mmu04940	Type I diabetes mellitus	2	59	0.0030	ENSMUSP00000028881,ENSMUSP00000028882	Il1a,Il1b
mmu05134	Legionellosis	2	57	0.0030	ENSMUSP00000028881,ENSMUSP00000031327	Cxcl1,Il1b
mmu04664	Fc epsilon RI signaling pathway	2	66	0.0035	ENSMUSP00000019060,ENSMUSP00000020949	Csf2,Map2k6
mmu05140	Leishmaniasis	2	65	0.0035	ENSMUSP00000028881,ENSMUSP00000028882	Il1a,Il1b
mmu05133	Pertussis	2	74	0.0042	ENSMUSP00000028881,ENSMUSP00000028882	Il1a,Il1b
mmu04064	NF-kappa B signaling pathway	2	93	0.0062	ENSMUSP00000027777,ENSMUSP00000028881	Il1b,Parp1
mmu05146	Amoebiasis	2	105	0.0076	ENSMUSP00000019060,ENSMUSP00000028881	Csf2,Il1b
mmu04750	Inflammatory mediator regulation of TRP channels	2	119	0.0094	ENSMUSP00000020949,ENSMUSP00000028881	Il1b,Map2k6
mmu05162	Measles	2	132	0.0110	ENSMUSP00000028881,ENSMUSP00000028882	Il1a,Il1b
mmu04932	Non-alcoholic fatty liver disease (NAFLD)	2	146	0.0130	ENSMUSP00000028881,ENSMUSP00000028882	Il1a,Il1b
mmu04218	Cellular senescence	2	171	0.0170	ENSMUSP00000020949,ENSMUSP00000028882	Il1a,Map2k6
mmu05152	Tuberculosis	2	172	0.0170	ENSMUSP00000028881,ENSMUSP00000028882	Il1a,Il1b
mmu05168	Herpes simplex infection	2	202	0.0220	ENSMUSP00000000193,ENSMUSP00000028881	Ccl2,Il1b
