# Supplementary material for: Single-cell RNAseq and longitudinal proteomic analysis of a novel semi-spontaneous urothelial cancer model reveals tumor cell heterogeneity and pretumoral urine protein alterations
Source: PLoS One. 2021 Jul 7;16(7):e0253178. doi: 10.1371/journal.pone.0253178 (PMC8262791; doi:10.1371/journal.pone.0253178)
Supplement: S3 File — (CSV) [file pone.0253178.s008.csv]

Enrichment.KEGG_urine day 24 male Hgf-Cdk4R24C
#term ID	term description	observed gene count	background gene count	false discovery rate	matching proteins in your network (IDs)	matching proteins in your network (labels)
mmu04060	Cytokine-cytokine receptor interaction	4	252	9.40e-06	ENSMUSP00000019060,ENSMUSP00000028882,ENSMUSP00000031327,ENSMUSP00000109064	Ccl20,Csf2,Cxcl1,Il1a
mmu04657	IL-17 signaling pathway	3	91	1.70e-05	ENSMUSP00000019060,ENSMUSP00000031327,ENSMUSP00000109064	Ccl20,Csf2,Cxcl1
mmu05132	Salmonella infection	3	78	1.70e-05	ENSMUSP00000019060,ENSMUSP00000028882,ENSMUSP00000031327	Csf2,Cxcl1,Il1a
mmu05323	Rheumatoid arthritis	3	81	1.70e-05	ENSMUSP00000019060,ENSMUSP00000028882,ENSMUSP00000109064	Ccl20,Csf2,Il1a
mmu04668	TNF signaling pathway	3	108	1.77e-05	ENSMUSP00000019060,ENSMUSP00000031327,ENSMUSP00000109064	Ccl20,Csf2,Cxcl1
mmu04640	Hematopoietic cell lineage	2	90	0.0015	ENSMUSP00000019060,ENSMUSP00000028882	Csf2,Il1a
mmu04062	Chemokine signaling pathway	2	179	0.0051	ENSMUSP00000031327,ENSMUSP00000109064	Ccl20,Cxcl1
mmu05167	Kaposi's sarcoma-associated herpesvirus infection	2	203	0.0057	ENSMUSP00000019060,ENSMUSP00000031327	Csf2,Cxcl1
