# Supplementary material for: Single-cell RNAseq and longitudinal proteomic analysis of a novel semi-spontaneous urothelial cancer model reveals tumor cell heterogeneity and pretumoral urine protein alterations
Source: PLoS One. 2021 Jul 7;16(7):e0253178. doi: 10.1371/journal.pone.0253178 (PMC8262791; doi:10.1371/journal.pone.0253178)
Supplement: S4 File — (CSV) [file pone.0253178.s009.csv]

Enrichment.KEGG_urine MIBC endpoint female Hgf-Cdk4R24C
#term ID	term description	observed gene count	background gene count	false discovery rate	matching proteins in your network (IDs)	matching proteins in your network (labels)
mmu04060	Cytokine-cytokine receptor interaction	16	252	9.59e-17	ENSMUSP00000000193,ENSMUSP00000000500,ENSMUSP00000001008,ENSMUSP00000002678,ENSMUSP00000019060,ENSMUSP00000025263,ENSMUSP00000026845,ENSMUSP00000028881,ENSMUSP00000028882,ENSMUSP00000031327,ENSMUSP00000031723,ENSMUSP00000039600,ENSMUSP00000043369,ENSMUSP00000078705,ENSMUSP00000108716,ENSMUSP00000113342	Ccl2,Ccl3,Ccl5,Csf2,Cxcl1,Cxcl9,Epo,Il1a,Il1b,Il23r,Il5,Il6,Pdgfb,Tgfb1,Tnf,Tnfrsf11b
mmu05323	Rheumatoid arthritis	9	81	3.79e-11	ENSMUSP00000000193,ENSMUSP00000001008,ENSMUSP00000002678,ENSMUSP00000019060,ENSMUSP00000025263,ENSMUSP00000026845,ENSMUSP00000028881,ENSMUSP00000028882,ENSMUSP00000039600	Ccl2,Ccl3,Ccl5,Csf2,Il1a,Il1b,Il6,Tgfb1,Tnf
mmu04668	TNF signaling pathway	9	108	2.82e-10	ENSMUSP00000000193,ENSMUSP00000019060,ENSMUSP00000020949,ENSMUSP00000025263,ENSMUSP00000026845,ENSMUSP00000028881,ENSMUSP00000031327,ENSMUSP00000039600,ENSMUSP00000091238	Casp3,Ccl2,Ccl5,Csf2,Cxcl1,Il1b,Il6,Map2k6,Tnf
mmu04657	IL-17 signaling pathway	8	91	2.31e-09	ENSMUSP00000000193,ENSMUSP00000019060,ENSMUSP00000025263,ENSMUSP00000026845,ENSMUSP00000028881,ENSMUSP00000031327,ENSMUSP00000043369,ENSMUSP00000091238	Casp3,Ccl2,Csf2,Cxcl1,Il1b,Il5,Il6,Tnf
mmu05321	Inflammatory bowel disease (IBD)	7	58	4.00e-09	ENSMUSP00000002678,ENSMUSP00000025263,ENSMUSP00000026845,ENSMUSP00000028881,ENSMUSP00000028882,ENSMUSP00000043369,ENSMUSP00000113342	Il1a,Il1b,Il23r,Il5,Il6,Tgfb1,Tnf
mmu04640	Hematopoietic cell lineage	7	90	5.81e-08	ENSMUSP00000019060,ENSMUSP00000025263,ENSMUSP00000026845,ENSMUSP00000028881,ENSMUSP00000028882,ENSMUSP00000031723,ENSMUSP00000043369	Csf2,Epo,Il1a,Il1b,Il5,Il6,Tnf
mmu04620	Toll-like receptor signaling pathway	7	98	8.71e-08	ENSMUSP00000001008,ENSMUSP00000020949,ENSMUSP00000025263,ENSMUSP00000026845,ENSMUSP00000028881,ENSMUSP00000039600,ENSMUSP00000108716	Ccl3,Ccl5,Cxcl9,Il1b,Il6,Map2k6,Tnf
mmu04933	AGE-RAGE signaling pathway in diabetic complications	7	100	8.71e-08	ENSMUSP00000000193,ENSMUSP00000002678,ENSMUSP00000025263,ENSMUSP00000026845,ENSMUSP00000028881,ENSMUSP00000028882,ENSMUSP00000091238	Casp3,Ccl2,Il1a,Il1b,Il6,Tgfb1,Tnf
mmu05142	Chagas disease (American trypanosomiasis)	7	101	8.71e-08	ENSMUSP00000000193,ENSMUSP00000001008,ENSMUSP00000002678,ENSMUSP00000025263,ENSMUSP00000026845,ENSMUSP00000028881,ENSMUSP00000039600	Ccl2,Ccl3,Ccl5,Il1b,Il6,Tgfb1,Tnf
mmu04010	MAPK signaling pathway	9	292	3.69e-07	ENSMUSP00000000500,ENSMUSP00000002678,ENSMUSP00000020949,ENSMUSP00000025263,ENSMUSP00000028881,ENSMUSP00000028882,ENSMUSP00000032066,ENSMUSP00000070868,ENSMUSP00000091238	Casp3,Il1a,Il1b,Map2k6,Pdgfb,Pla2g4a,Tgfa,Tgfb1,Tnf
mmu05132	Salmonella infection	6	78	5.03e-07	ENSMUSP00000001008,ENSMUSP00000019060,ENSMUSP00000026845,ENSMUSP00000028881,ENSMUSP00000028882,ENSMUSP00000031327	Ccl3,Csf2,Cxcl1,Il1a,Il1b,Il6
mmu05144	Malaria	5	45	1.22e-06	ENSMUSP00000000193,ENSMUSP00000002678,ENSMUSP00000025263,ENSMUSP00000026845,ENSMUSP00000028881	Ccl2,Il1b,Il6,Tgfb1,Tnf
mmu05164	Influenza A	7	165	1.43e-06	ENSMUSP00000000193,ENSMUSP00000020949,ENSMUSP00000025263,ENSMUSP00000026845,ENSMUSP00000028881,ENSMUSP00000028882,ENSMUSP00000039600	Ccl2,Ccl5,Il1a,Il1b,Il6,Map2k6,Tnf
mmu05146	Amoebiasis	6	105	2.10e-06	ENSMUSP00000002678,ENSMUSP00000019060,ENSMUSP00000025263,ENSMUSP00000026845,ENSMUSP00000028881,ENSMUSP00000091238	Casp3,Csf2,Il1b,Il6,Tgfb1,Tnf
mmu05134	Legionellosis	5	57	2.93e-06	ENSMUSP00000025263,ENSMUSP00000026845,ENSMUSP00000028881,ENSMUSP00000031327,ENSMUSP00000091238	Casp3,Cxcl1,Il1b,Il6,Tnf
mmu04380	Osteoclast differentiation	6	122	4.27e-06	ENSMUSP00000002678,ENSMUSP00000020949,ENSMUSP00000025263,ENSMUSP00000028881,ENSMUSP00000028882,ENSMUSP00000078705	Il1a,Il1b,Map2k6,Tgfb1,Tnf,Tnfrsf11b
mmu04664	Fc epsilon RI signaling pathway	5	66	5.12e-06	ENSMUSP00000019060,ENSMUSP00000020949,ENSMUSP00000025263,ENSMUSP00000043369,ENSMUSP00000070868	Csf2,Il5,Map2k6,Pla2g4a,Tnf
mmu05133	Pertussis	5	74	8.22e-06	ENSMUSP00000025263,ENSMUSP00000026845,ENSMUSP00000028881,ENSMUSP00000028882,ENSMUSP00000091238	Casp3,Il1a,Il1b,Il6,Tnf
mmu05418	Fluid shear stress and atherosclerosis	6	140	8.22e-06	ENSMUSP00000000193,ENSMUSP00000000500,ENSMUSP00000020949,ENSMUSP00000025263,ENSMUSP00000028881,ENSMUSP00000028882	Ccl2,Il1a,Il1b,Map2k6,Pdgfb,Tnf
mmu04932	Non-alcoholic fatty liver disease (NAFLD)	6	146	9.37e-06	ENSMUSP00000002678,ENSMUSP00000025263,ENSMUSP00000026845,ENSMUSP00000028881,ENSMUSP00000028882,ENSMUSP00000091238	Casp3,Il1a,Il1b,Il6,Tgfb1,Tnf
mmu05020	Prion diseases	4	34	1.17e-05	ENSMUSP00000026845,ENSMUSP00000028881,ENSMUSP00000028882,ENSMUSP00000039600	Ccl5,Il1a,Il1b,Il6
mmu04630	Jak-STAT signaling pathway	6	161	1.47e-05	ENSMUSP00000000500,ENSMUSP00000019060,ENSMUSP00000026845,ENSMUSP00000031723,ENSMUSP00000043369,ENSMUSP00000113342	Csf2,Epo,Il23r,Il5,Il6,Pdgfb
mmu04621	NOD-like receptor signaling pathway	6	164	1.56e-05	ENSMUSP00000000193,ENSMUSP00000025263,ENSMUSP00000026845,ENSMUSP00000028881,ENSMUSP00000031327,ENSMUSP00000039600	Ccl2,Ccl5,Cxcl1,Il1b,Il6,Tnf
mmu05200	Pathways in cancer	9	522	1.80e-05	ENSMUSP00000000500,ENSMUSP00000002678,ENSMUSP00000026845,ENSMUSP00000031723,ENSMUSP00000032066,ENSMUSP00000043369,ENSMUSP00000073974,ENSMUSP00000091238,ENSMUSP00000113342	Axin1,Casp3,Epo,Il23r,Il5,Il6,Pdgfb,Tgfa,Tgfb1
mmu05152	Tuberculosis	6	172	1.87e-05	ENSMUSP00000002678,ENSMUSP00000025263,ENSMUSP00000026845,ENSMUSP00000028881,ENSMUSP00000028882,ENSMUSP00000091238	Casp3,Il1a,Il1b,Il6,Tgfb1,Tnf
mmu04659	Th17 cell differentiation	5	100	2.34e-05	ENSMUSP00000002678,ENSMUSP00000026845,ENSMUSP00000028881,ENSMUSP00000112137,ENSMUSP00000113342	Ahr,Il1b,Il23r,Il6,Tgfb1
mmu05167	Kaposi's sarcoma-associated herpesvirus infection	6	203	4.24e-05	ENSMUSP00000000500,ENSMUSP00000019060,ENSMUSP00000020949,ENSMUSP00000026845,ENSMUSP00000031327,ENSMUSP00000091238	Casp3,Csf2,Cxcl1,Il6,Map2k6,Pdgfb
mmu05168	Herpes simplex infection	6	202	4.24e-05	ENSMUSP00000000193,ENSMUSP00000025263,ENSMUSP00000026845,ENSMUSP00000028881,ENSMUSP00000039600,ENSMUSP00000091238	Casp3,Ccl2,Ccl5,Il1b,Il6,Tnf
mmu05332	Graft-versus-host disease	4	54	4.70e-05	ENSMUSP00000025263,ENSMUSP00000026845,ENSMUSP00000028881,ENSMUSP00000028882	Il1a,Il1b,Il6,Tnf
mmu04940	Type I diabetes mellitus	4	59	6.32e-05	ENSMUSP00000025263,ENSMUSP00000028881,ENSMUSP00000028882,ENSMUSP00000048555	Cpe,Il1a,Il1b,Tnf
mmu05140	Leishmaniasis	4	65	8.79e-05	ENSMUSP00000002678,ENSMUSP00000025263,ENSMUSP00000028881,ENSMUSP00000028882	Il1a,Il1b,Tgfb1,Tnf
mmu04217	Necroptosis	5	158	0.00016	ENSMUSP00000025263,ENSMUSP00000027777,ENSMUSP00000028881,ENSMUSP00000028882,ENSMUSP00000070868	Il1a,Il1b,Parp1,Pla2g4a,Tnf
mmu05410	Hypertrophic cardiomyopathy (HCM)	4	82	0.00020	ENSMUSP00000002678,ENSMUSP00000025263,ENSMUSP00000026845,ENSMUSP00000028348	Il6,Itgb6,Tgfb1,Tnf
mmu01523	Antifolate resistance	3	30	0.00025	ENSMUSP00000025263,ENSMUSP00000026845,ENSMUSP00000028881	Il1b,Il6,Tnf
mmu04062	Chemokine signaling pathway	5	179	0.00025	ENSMUSP00000000193,ENSMUSP00000001008,ENSMUSP00000031327,ENSMUSP00000039600,ENSMUSP00000108716	Ccl2,Ccl3,Ccl5,Cxcl1,Cxcl9
mmu05143	African trypanosomiasis	3	31	0.00025	ENSMUSP00000025263,ENSMUSP00000026845,ENSMUSP00000028881	Il1b,Il6,Tnf
mmu05210	Colorectal cancer	4	88	0.00025	ENSMUSP00000002678,ENSMUSP00000032066,ENSMUSP00000073974,ENSMUSP00000091238	Axin1,Casp3,Tgfa,Tgfb1
mmu05145	Toxoplasmosis	4	107	0.00046	ENSMUSP00000002678,ENSMUSP00000020949,ENSMUSP00000025263,ENSMUSP00000091238	Casp3,Map2k6,Tgfb1,Tnf
mmu04672	Intestinal immune network for IgA production	3	40	0.00048	ENSMUSP00000002678,ENSMUSP00000026845,ENSMUSP00000043369	Il5,Il6,Tgfb1
mmu05014	Amyotrophic lateral sclerosis (ALS)	3	52	0.00098	ENSMUSP00000020949,ENSMUSP00000025263,ENSMUSP00000091238	Casp3,Map2k6,Tnf
mmu05161	Hepatitis B	4	143	0.0013	ENSMUSP00000002678,ENSMUSP00000025263,ENSMUSP00000026845,ENSMUSP00000091238	Casp3,Il6,Tgfb1,Tnf
mmu04623	Cytosolic DNA-sensing pathway	3	61	0.0014	ENSMUSP00000026845,ENSMUSP00000028881,ENSMUSP00000039600	Ccl5,Il1b,Il6
mmu05166	HTLV-I infection	5	269	0.0014	ENSMUSP00000000500,ENSMUSP00000002678,ENSMUSP00000019060,ENSMUSP00000025263,ENSMUSP00000026845	Csf2,Il6,Pdgfb,Tgfb1,Tnf
mmu05211	Renal cell carcinoma	3	67	0.0018	ENSMUSP00000000500,ENSMUSP00000002678,ENSMUSP00000032066	Pdgfb,Tgfa,Tgfb1
mmu04218	Cellular senescence	4	171	0.0022	ENSMUSP00000002678,ENSMUSP00000020949,ENSMUSP00000026845,ENSMUSP00000028882	Il1a,Il6,Map2k6,Tgfb1
mmu01521	EGFR tyrosine kinase inhibitor resistance	3	79	0.0027	ENSMUSP00000000500,ENSMUSP00000026845,ENSMUSP00000032066	Il6,Pdgfb,Tgfa
mmu04350	TGF-beta signaling pathway	3	84	0.0032	ENSMUSP00000002678,ENSMUSP00000022287,ENSMUSP00000025263	Fst,Tgfb1,Tnf
mmu05414	Dilated cardiomyopathy (DCM)	3	86	0.0033	ENSMUSP00000002678,ENSMUSP00000025263,ENSMUSP00000028348	Itgb6,Tgfb1,Tnf
mmu04151	PI3K-Akt signaling pathway	5	349	0.0038	ENSMUSP00000000500,ENSMUSP00000026845,ENSMUSP00000028348,ENSMUSP00000031723,ENSMUSP00000032066	Epo,Il6,Itgb6,Pdgfb,Tgfa
mmu04064	NF-kappa B signaling pathway	3	93	0.0040	ENSMUSP00000025263,ENSMUSP00000027777,ENSMUSP00000028881	Il1b,Parp1,Tnf
mmu05310	Asthma	2	23	0.0042	ENSMUSP00000025263,ENSMUSP00000043369	Il5,Tnf
mmu04660	T cell receptor signaling pathway	3	100	0.0047	ENSMUSP00000019060,ENSMUSP00000025263,ENSMUSP00000043369	Csf2,Il5,Tnf
mmu04650	Natural killer cell mediated cytotoxicity	3	111	0.0061	ENSMUSP00000019060,ENSMUSP00000025263,ENSMUSP00000091238	Casp3,Csf2,Tnf
mmu04750	Inflammatory mediator regulation of TRP channels	3	119	0.0073	ENSMUSP00000020949,ENSMUSP00000028881,ENSMUSP00000070868	Il1b,Map2k6,Pla2g4a
mmu05162	Measles	3	132	0.0095	ENSMUSP00000026845,ENSMUSP00000028881,ENSMUSP00000028882	Il1a,Il1b,Il6
mmu04210	Apoptosis	3	135	0.0100	ENSMUSP00000025263,ENSMUSP00000027777,ENSMUSP00000091238	Casp3,Parp1,Tnf
mmu05330	Allograft rejection	2	52	0.0170	ENSMUSP00000025263,ENSMUSP00000043369	Il5,Tnf
mmu05010	Alzheimer's disease	3	167	0.0172	ENSMUSP00000025263,ENSMUSP00000028881,ENSMUSP00000091238	Casp3,Il1b,Tnf
mmu05202	Transcriptional misregulation in cancer	3	167	0.0172	ENSMUSP00000016231,ENSMUSP00000019060,ENSMUSP00000026845	Csf2,Fli1,Il6
mmu05225	Hepatocellular carcinoma	3	168	0.0172	ENSMUSP00000002678,ENSMUSP00000032066,ENSMUSP00000073974	Axin1,Tgfa,Tgfb1
mmu05165	Human papillomavirus infection	4	335	0.0177	ENSMUSP00000025263,ENSMUSP00000028348,ENSMUSP00000073974,ENSMUSP00000091238	Axin1,Casp3,Itgb6,Tnf
mmu05205	Proteoglycans in cancer	3	199	0.0256	ENSMUSP00000002678,ENSMUSP00000025263,ENSMUSP00000091238	Casp3,Tgfb1,Tnf
mmu05214	Glioma	2	68	0.0256	ENSMUSP00000000500,ENSMUSP00000032066	Pdgfb,Tgfa
mmu04015	Rap1 signaling pathway	3	207	0.0276	ENSMUSP00000000500,ENSMUSP00000014290,ENSMUSP00000020949	Apbb1ip,Map2k6,Pdgfb
mmu05212	Pancreatic cancer	2	74	0.0287	ENSMUSP00000002678,ENSMUSP00000032066	Tgfa,Tgfb1
mmu04612	Antigen processing and presentation	2	78	0.0312	ENSMUSP00000021607,ENSMUSP00000025263	Lgmn,Tnf
mmu04014	Ras signaling pathway	3	228	0.0339	ENSMUSP00000000500,ENSMUSP00000032066,ENSMUSP00000070868	Pdgfb,Pla2g4a,Tgfa
mmu04912	GnRH signaling pathway	2	87	0.0370	ENSMUSP00000020949,ENSMUSP00000070868	Map2k6,Pla2g4a
mmu05215	Prostate cancer	2	97	0.0446	ENSMUSP00000000500,ENSMUSP00000032066	Pdgfb,Tgfa
mmu05231	Choline metabolism in cancer	2	98	0.0448	ENSMUSP00000000500,ENSMUSP00000070868	Pdgfb,Pla2g4a
mmu04066	HIF-1 signaling pathway	2	102	0.0475	ENSMUSP00000026845,ENSMUSP00000031723	Epo,Il6
