# Supplementary material for: Single-cell RNAseq and longitudinal proteomic analysis of a novel semi-spontaneous urothelial cancer model reveals tumor cell heterogeneity and pretumoral urine protein alterations
Source: PLoS One. 2021 Jul 7;16(7):e0253178. doi: 10.1371/journal.pone.0253178 (PMC8262791; doi:10.1371/journal.pone.0253178)
Supplement: S5 File — (CSV) [file pone.0253178.s010.csv]

Enrichment.KEGG_urine MIBC endpoint male Hgf-Cdk4R24C
#term ID	term description	observed gene count	background gene count	false discovery rate	matching proteins in your network (IDs)	matching proteins in your network (labels)
mmu04060	Cytokine-cytokine receptor interaction	13	252	1.65e-13	ENSMUSP00000000193,ENSMUSP00000000500,ENSMUSP00000002678,ENSMUSP00000019060,ENSMUSP00000024698,ENSMUSP00000028881,ENSMUSP00000028882,ENSMUSP00000031327,ENSMUSP00000039600,ENSMUSP00000078705,ENSMUSP00000108716,ENSMUSP00000109463,ENSMUSP00000137972	Ccl2,Ccl5,Csf2,Cxcl1,Cxcl9,Eda2r,Il1a,Il1b,Pdgfb,Tgfb1,Tnfrsf11b,Tnfrsf12a,Tnfsf12
mmu05323	Rheumatoid arthritis	6	81	8.14e-07	ENSMUSP00000000193,ENSMUSP00000002678,ENSMUSP00000019060,ENSMUSP00000028881,ENSMUSP00000028882,ENSMUSP00000039600	Ccl2,Ccl5,Csf2,Il1a,Il1b,Tgfb1
mmu04668	TNF signaling pathway	6	108	2.76e-06	ENSMUSP00000000193,ENSMUSP00000019060,ENSMUSP00000020949,ENSMUSP00000028881,ENSMUSP00000031327,ENSMUSP00000039600	Ccl2,Ccl5,Csf2,Cxcl1,Il1b,Map2k6
mmu04933	AGE-RAGE signaling pathway in diabetic complications	5	100	4.52e-05	ENSMUSP00000000193,ENSMUSP00000002678,ENSMUSP00000028881,ENSMUSP00000028882,ENSMUSP00000055308	Ccl2,Foxo1,Il1a,Il1b,Tgfb1
mmu04380	Osteoclast differentiation	5	122	9.24e-05	ENSMUSP00000002678,ENSMUSP00000020949,ENSMUSP00000028881,ENSMUSP00000028882,ENSMUSP00000078705	Il1a,Il1b,Map2k6,Tgfb1,Tnfrsf11b
mmu05418	Fluid shear stress and atherosclerosis	5	140	0.00015	ENSMUSP00000000193,ENSMUSP00000000500,ENSMUSP00000020949,ENSMUSP00000028881,ENSMUSP00000028882	Ccl2,Il1a,Il1b,Map2k6,Pdgfb
mmu04010	MAPK signaling pathway	6	292	0.00027	ENSMUSP00000000500,ENSMUSP00000002678,ENSMUSP00000020949,ENSMUSP00000028881,ENSMUSP00000028882,ENSMUSP00000032066	Il1a,Il1b,Map2k6,Pdgfb,Tgfa,Tgfb1
mmu05132	Salmonella infection	4	78	0.00027	ENSMUSP00000019060,ENSMUSP00000028881,ENSMUSP00000028882,ENSMUSP00000031327	Csf2,Cxcl1,Il1a,Il1b
mmu05164	Influenza A	5	165	0.00027	ENSMUSP00000000193,ENSMUSP00000020949,ENSMUSP00000028881,ENSMUSP00000028882,ENSMUSP00000039600	Ccl2,Ccl5,Il1a,Il1b,Map2k6
mmu04657	IL-17 signaling pathway	4	91	0.00035	ENSMUSP00000000193,ENSMUSP00000019060,ENSMUSP00000028881,ENSMUSP00000031327	Ccl2,Csf2,Cxcl1,Il1b
mmu04620	Toll-like receptor signaling pathway	4	98	0.00042	ENSMUSP00000020949,ENSMUSP00000028881,ENSMUSP00000039600,ENSMUSP00000108716	Ccl5,Cxcl9,Il1b,Map2k6
mmu05020	Prion diseases	3	34	0.00043	ENSMUSP00000028881,ENSMUSP00000028882,ENSMUSP00000039600	Ccl5,Il1a,Il1b
mmu05142	Chagas disease (American trypanosomiasis)	4	101	0.00043	ENSMUSP00000000193,ENSMUSP00000002678,ENSMUSP00000028881,ENSMUSP00000039600	Ccl2,Ccl5,Il1b,Tgfb1
mmu05144	Malaria	3	45	0.00083	ENSMUSP00000000193,ENSMUSP00000002678,ENSMUSP00000028881	Ccl2,Il1b,Tgfb1
mmu04940	Type I diabetes mellitus	3	59	0.0016	ENSMUSP00000028881,ENSMUSP00000028882,ENSMUSP00000048555	Cpe,Il1a,Il1b
mmu05321	Inflammatory bowel disease (IBD)	3	58	0.0016	ENSMUSP00000002678,ENSMUSP00000028881,ENSMUSP00000028882	Il1a,Il1b,Tgfb1
mmu04218	Cellular senescence	4	171	0.0019	ENSMUSP00000002678,ENSMUSP00000020949,ENSMUSP00000028882,ENSMUSP00000055308	Foxo1,Il1a,Map2k6,Tgfb1
mmu04621	NOD-like receptor signaling pathway	4	164	0.0019	ENSMUSP00000000193,ENSMUSP00000028881,ENSMUSP00000031327,ENSMUSP00000039600	Ccl2,Ccl5,Cxcl1,Il1b
mmu05140	Leishmaniasis	3	65	0.0019	ENSMUSP00000002678,ENSMUSP00000028881,ENSMUSP00000028882	Il1a,Il1b,Tgfb1
mmu05211	Renal cell carcinoma	3	67	0.0019	ENSMUSP00000000500,ENSMUSP00000002678,ENSMUSP00000032066	Pdgfb,Tgfa,Tgfb1
mmu04062	Chemokine signaling pathway	4	179	0.0021	ENSMUSP00000000193,ENSMUSP00000031327,ENSMUSP00000039600,ENSMUSP00000108716	Ccl2,Ccl5,Cxcl1,Cxcl9
mmu05167	Kaposi's sarcoma-associated herpesvirus infection	4	203	0.0032	ENSMUSP00000000500,ENSMUSP00000019060,ENSMUSP00000020949,ENSMUSP00000031327	Csf2,Cxcl1,Map2k6,Pdgfb
mmu05210	Colorectal cancer	3	88	0.0033	ENSMUSP00000002678,ENSMUSP00000032066,ENSMUSP00000073974	Axin1,Tgfa,Tgfb1
mmu04640	Hematopoietic cell lineage	3	90	0.0034	ENSMUSP00000019060,ENSMUSP00000028881,ENSMUSP00000028882	Csf2,Il1a,Il1b
mmu05215	Prostate cancer	3	97	0.0040	ENSMUSP00000000500,ENSMUSP00000032066,ENSMUSP00000055308	Foxo1,Pdgfb,Tgfa
mmu04659	Th17 cell differentiation	3	100	0.0042	ENSMUSP00000002678,ENSMUSP00000028881,ENSMUSP00000112137	Ahr,Il1b,Tgfb1
mmu05146	Amoebiasis	3	105	0.0047	ENSMUSP00000002678,ENSMUSP00000019060,ENSMUSP00000028881	Csf2,Il1b,Tgfb1
mmu04932	Non-alcoholic fatty liver disease (NAFLD)	3	146	0.0113	ENSMUSP00000002678,ENSMUSP00000028881,ENSMUSP00000028882	Il1a,Il1b,Tgfb1
mmu05200	Pathways in cancer	5	522	0.0119	ENSMUSP00000000500,ENSMUSP00000002678,ENSMUSP00000032066,ENSMUSP00000055308,ENSMUSP00000073974	Axin1,Foxo1,Pdgfb,Tgfa,Tgfb1
mmu04217	Necroptosis	3	158	0.0131	ENSMUSP00000027777,ENSMUSP00000028881,ENSMUSP00000028882	Il1a,Il1b,Parp1
mmu05225	Hepatocellular carcinoma	3	168	0.0150	ENSMUSP00000002678,ENSMUSP00000032066,ENSMUSP00000073974	Axin1,Tgfa,Tgfb1
mmu05152	Tuberculosis	3	172	0.0155	ENSMUSP00000002678,ENSMUSP00000028881,ENSMUSP00000028882	Il1a,Il1b,Tgfb1
mmu05332	Graft-versus-host disease	2	54	0.0171	ENSMUSP00000028881,ENSMUSP00000028882	Il1a,Il1b
mmu05134	Legionellosis	2	57	0.0184	ENSMUSP00000028881,ENSMUSP00000031327	Cxcl1,Il1b
mmu04623	Cytosolic DNA-sensing pathway	2	61	0.0203	ENSMUSP00000028881,ENSMUSP00000039600	Ccl5,Il1b
mmu05168	Herpes simplex infection	3	202	0.0214	ENSMUSP00000000193,ENSMUSP00000028881,ENSMUSP00000039600	Ccl2,Ccl5,Il1b
mmu04664	Fc epsilon RI signaling pathway	2	66	0.0223	ENSMUSP00000019060,ENSMUSP00000020949	Csf2,Map2k6
mmu05214	Glioma	2	68	0.0229	ENSMUSP00000000500,ENSMUSP00000032066	Pdgfb,Tgfa
mmu05133	Pertussis	2	74	0.0262	ENSMUSP00000028881,ENSMUSP00000028882	Il1a,Il1b
mmu05212	Pancreatic cancer	2	74	0.0262	ENSMUSP00000002678,ENSMUSP00000032066	Tgfa,Tgfb1
mmu01521	EGFR tyrosine kinase inhibitor resistance	2	79	0.0282	ENSMUSP00000000500,ENSMUSP00000032066	Pdgfb,Tgfa
mmu05410	Hypertrophic cardiomyopathy (HCM)	2	82	0.0295	ENSMUSP00000002678,ENSMUSP00000028348	Itgb6,Tgfb1
mmu04350	TGF-beta signaling pathway	2	84	0.0301	ENSMUSP00000002678,ENSMUSP00000022287	Fst,Tgfb1
mmu05414	Dilated cardiomyopathy (DCM)	2	86	0.0307	ENSMUSP00000002678,ENSMUSP00000028348	Itgb6,Tgfb1
mmu04064	NF-kappa B signaling pathway	2	93	0.0348	ENSMUSP00000027777,ENSMUSP00000028881	Il1b,Parp1
mmu05166	HTLV-I infection	3	269	0.0359	ENSMUSP00000000500,ENSMUSP00000002678,ENSMUSP00000019060	Csf2,Pdgfb,Tgfb1
mmu05145	Toxoplasmosis	2	107	0.0431	ENSMUSP00000002678,ENSMUSP00000020949	Map2k6,Tgfb1
