# Supplementary material for: Single-cell RNAseq and longitudinal proteomic analysis of a novel semi-spontaneous urothelial cancer model reveals tumor cell heterogeneity and pretumoral urine protein alterations
Source: PLoS One. 2021 Jul 7;16(7):e0253178. doi: 10.1371/journal.pone.0253178 (PMC8262791; doi:10.1371/journal.pone.0253178)
Supplement: S6 File — (CSV) [file pone.0253178.s011.csv]

PlateID	Strain	Sample	Timepoint	Gender	Plate.ID	QC.Warning	Clmp	Matn2	Cpe	Gcg	Gdnf	Yes1	Il17a	Foxo1	Tnfrsf11b	Tgfb1	Pla2g4a	Il6	Prdx5	Tgfa	Ccl5	Epo	Axin1	Fst	Rgma	Nadk	Tnni3	Notch3	Snap29	Cntn1	Clstn2	S100a4	Ca13	Mia	Cant1	Kitlg	Gfra1	Ppp1r2	Adam23	Itgb6	Cyr61	Dlk1	Ahr	Ccl2	Eno2	Plin1	Wfikkn2	Flrt2	Qdpr
S.028	Hgf/Cdk4	Serum	d70	Female	023Mus-2.csv	Pass	6.70382	5.05635	6.66299	2.19106	1.50706	1.0322	3.813	1.12105	5.48323	5.76533	6.18894	1.38654	5.37079	4.45591	1.28207	4.95657	1.43693	7.84409	2.78956	5.8783	1.96031	5.06638	4.71876	6.7919	3.26696	6.33092	3.59673	2.24838	1.28737	-0.48753	3.72817	2.17959	0.50858	1.66945	5.92763	2.96554	3.39057	10.29936	3.68655	3.01647	5.479	4.33921	4.74486
S.024	Hgf/Cdk4	Serum	d70	Female	023Mus-2.csv	Pass	6.85302	4.87074	6.80901	3.02937	1.51286	1.90248	3.83544	1.11952	5.98081	4.97994	6.21868	1.36916	4.19294	5.05305	1.51626	4.09672	1.42083	8.96976	2.18615	5.48706	3.84064	5.0964	4.28352	6.96486	2.11831	6.47694	2.61855	3.71141	1.66915	-0.51178	3.72497	0.94068	0.7229	2.18568	6.02775	2.80932	2.67439	11.33333	3.43355	2.46433	4.71233	3.80557	5.13682
S.025	Hgf/Cdk4	Serum	d70	Female	023Mus-2.csv	Pass	7.00567	5.86967	6.98413	3.8812	2.49648	1.0596	4.75161	0.8356	6.18911	4.55164	5.82868	1.08843	3.60274	4.7106	2.09579	4.4049	1.3562	8.69838	2.6775	5.78596	3.77939	5.36645	3.53356	7.03218	3.36927	6.29864	1.55824	3.12989	1.2276	-0.64566	3.99518	0.69438	1.22984	1.86392	6.11029	3.10614	2.36026	10.90057	3.37067	1.8913	5.09823	4.39075	3.76931
S.026	Hgf/Cdk4	Serum	d70	Female	023Mus-2.csv	Pass	6.89927	5.85188	6.84653	4.10079	2.1396	2.0234	5.31285	1.09983	6.08087	5.08407	5.79344	1.01888	5.62168	5.24762	2.77419	3.07305	1.99814	8.98784	2.47835	6.57414	3.62425	5.46152	5.50364	6.79155	3.38723	6.39364	3.49093	3.31526	1.26758	-0.2215	4.64486	2.08224	1.07947	2.14901	6.08501	2.7844	3.9798	11.13361	3.34984	2.0721	4.67253	4.52369	6.43988
S.027	Hgf/Cdk4	Serum	d70	Female	023Mus-2.csv	Pass	7.3458	5.50898	7.29999	2.75073	1.96223	0.8316	4.74591	1.21346	6.14758	6.00999	5.676	1.08445	4.12824	5.60513	2.83534	2.76732	1.14355	9.1498	2.96947	5.6645	4.68248	5.72416	3.97987	7.31841	2.38367	6.13235	1.8789	4.00531	2.28062	-0.03524	4.10609	0.90383	1.38359	2.48437	6.77162	3.32151	2.61545	11.36946	3.16072	2.22174	5.30001	4.70212	4.24746
S.012	Hgf/Cdk4	Serum	d70	Male	023Mus-2.csv	Pass	6.91167	5.49662	6.89041	3.55931	1.64605	2.89517	3.96258	1.32649	6.16082	5.11882	6.70996	2.58872	5.19971	6.532	2.29829	4.63522	2.66986	9.13512	2.53997	7.29093	3.66818	5.33186	6.31093	6.47471	2.39921	6.4391	4.11007	3.69348	1.32807	0.00441999999999998	4.97502	2.80687	1.23206	2.35713	6.47139	2.75871	4.10056	10.66253	3.14184	2.66558	4.96427	4.72393	6.4637
S.022	Hgf/Cdk4	Serum	d70	Female	023Mus-2.csv	Pass	7.07547	5.13695	7.13892	3.3655	1.97783	2.34863	4.2919	1.1846	5.89396	5.95306	6.60348	1.91823	5.53126	5.21429	2.02328	3.13281	1.92099	8.71652	2.74921	6.0073	4.29877	5.52404	4.85036	7.29461	2.85987	6.34635	3.75033	3.70361	1.76466	-0.32739	4.29816	1.42365	1.20322	2.08087	6.6874	3.27777	3.97341	10.90087	3.90279	3.33631	5.00247	4.75132	4.98398
S.013	Hgf/Cdk4	Serum	d70	Male	023Mus-2.csv	Pass	7.31134	5.84861	6.65052	2.87083	1.88853	0.99414	4.05782	1.13065	6.19594	5.63487	6.24469	2.70121	4.64199	5.16755	1.52808	3.95234	1.57144	9.67145	2.33453	6.0061	4.43043	5.34286	4.5902	6.36749	2.51454	6.28478	2.65603	3.91944	1.44325	-0.37618	4.12273	0.4415	1.03961	1.60571	6.46101	2.55975	3.28792	10.63601	2.84949	0.83208	5.11304	4.43554	4.67026
S.014	Hgf/Cdk4	Serum	d70	Male	023Mus-2.csv	Pass	7.5593	5.49947	7.14645	2.47912	1.97119	2.49592	4.50856	1.79144	6.05851	5.48389	6.59911	2.11178	5.72855	5.33647	2.8443	3.0698	1.99816	9.23452	2.62861	6.69782	1.09719	5.89069	5.13809	6.8597	3.07318	6.57262	4.12424	4.09442	1.84532	-0.24231	4.53136	1.70725	1.30425	2.04526	6.80969	3.19673	4.09984	10.89077	3.69787	3.03168	5.36006	4.80464	5.77813
S.023	Hgf/Cdk4	Serum	d70	Female	023Mus-2.csv	Pass	6.77934	4.83318	6.99718	2.39438	1.51676	2.14354	3.43412	1.05465	5.79576	5.71444	6.19457	1.08852	5.53545	4.44728	1.62738	4.05875	1.53571	8.4902	2.41012	6.21473	2.04893	5.27184	4.72728	7.1178	1.92851	6.41559	3.55084	3.46179	1.73598	-0.12345	3.79576	1.12155	0.56083	1.60339	6.40564	2.84326	3.57405	10.59652	3.36095	3.97022	4.59023	4.31743	4.86881
S.001	C57Bl/6	Serum	d70	Female	023Mus-2.csv	Pass	7.04298	4.92525	6.78943	2.60508	1.13929	2.07641	2.02699	0.91599	5.768	5.59404	6.94886	1.78467	5.02237	4.93517	1.58573	2.65156	1.47592	8.30541	2.7488	5.44829	1.77912	5.47125	4.27898	6.44975	2.00302	6.2212	2.59854	4.00419	1.64687	-0.61012	4.20138	0.88363	0.95195	1.73374	6.25322	3.20438	3.03786	10.92857	3.21203	4.48797	5.45421	4.64617	5.46456
S.002	C57Bl/6	Serum	d70	Female	023Mus-2.csv	Pass	6.97736	5.07397	6.81274	1.35552	0.70853	2.07678	2.90065	0.98372	5.58513	5.72519	7.2118	1.59129	5.12129	4.82955	1.64933	2.4958	1.57983	8.44275	2.83097	5.58105	2.6579	5.5214	4.47098	6.51257	1.93219	6.6139	2.9692	3.89837	1.75533	-0.39145	3.91223	0.93609	0.97828	2.01088	6.23925	3.21582	3.38907	10.37701	3.53096	4.36103	5.06917	4.68109	4.55279
S.003	C57Bl/6	Serum	d70	Female	023Mus-2.csv	Pass	6.94654	4.85675	6.81803	1.07319	1.06855	1.43458	3.09499	1.03171	5.55711	5.58453	7.01194	1.11983	5.10993	4.55364	1.74959	2.44918	1.41159	8.71417	2.71323	5.50132	1.90992	5.59342	4.0435	6.424	1.93565	6.49567	2.70981	3.62879	1.67281	-0.14251	3.94193	0.66597	0.89445	1.95743	6.279	3.04195	3.07356	10.18422	2.96077	3.41474	5.24321	4.51813	4.7442
S.029	Hgf/Cdk4	Serum	d70	Female	023Mus-2.csv	Pass	6.78715	4.90782	6.68036	1.96797	1.41253	1.09844	4.00345	1.4563	5.84396	6.26154	6.51063	1.50188	5.37984	4.69257	1.88371	4.78113	1.95642	7.82807	2.71723	5.75277	1.60487	5.10067	5.47688	6.55207	2.02227	6.7212	3.42964	2.33211	1.80286	-0.18259	3.60155	2.27939	0.68712	2.13652	6.2684	3.28817	3.68187	11.56497	3.30243	3.02715	4.37345	3.93674	4.73287
S.004	C57Bl/6	Serum	d70	Female	023Mus-2.csv	Pass	6.61821	4.75074	6.66884	1.46631	0.62935	1.04791	2.912	0.84608	5.3664	5.45218	6.51741	1.15471	4.75072	4.38772	1.81479	1.5242	0.98328	8.38421	2.36008	4.43642	0.66953	5.41054	3.67327	6.3377	2.04673	6.31435	2.08818	3.24697	1.49275	-0.49491	3.80951	0.68241	0.78197	1.59317	6.10055	2.97734	2.63384	10.12499	3.09358	3.15026	5.04429	4.30565	3.9861
S.005	C57Bl/6	Serum	d70	Female	023Mus-2.csv	Pass	6.76512	4.63633	6.65305	1.07407	1.42076	1.22525	2.37411	1.04464	5.20367	5.54841	6.64359	1.60176	5.00367	4.62899	1.83494	2.00622	1.24468	8.5704	2.68001	4.93637	0.88109	5.47438	3.86876	6.37575	2.04316	6.07384	2.33739	3.77705	1.63783	-0.41393	4.20494	0.64219	0.68009	1.56401	6.13991	2.9862	2.92693	10.37307	2.97036	3.3872	5.27735	4.29115	4.40668
S.006	C57Bl/6	Serum	d70	Female	023Mus-2.csv	Pass	6.8628	4.6619	6.85654	0.69693	1.18449	1.53385	2.56783	1.00539	5.73098	5.73178	6.92098	1.80818	4.89413	4.91077	2.07067	2.28991	1.29831	8.73215	2.63335	5.16105	0.79668	5.55345	4.54966	6.4552	2.31623	6.20134	2.69775	4.29253	1.66709	-0.52197	3.94998	0.96548	1.2144	1.91675	6.27991	3.40901	3.2564	10.7751	3.03309	4.09461	6.39542	4.56844	4.11784
S.015	Hgf/Cdk4	Serum	d70	Male	023Mus-2.csv	Pass	7.15476	4.79686	6.94567	2.93366	1.09497	2.37855	4.75776	1.14993	5.62658	5.20852	6.23984	1.91879	5.10254	4.92306	1.93519	2.49849	1.95482	8.56582	2.4605	5.809	2.39378	5.80819	5.21295	6.74159	2.01039	6.78124	4.10228	4.05855	1.98998	-0.17274	3.82618	1.39	1.02315	2.35347	6.63848	3.06339	4.2066	10.46594	3.18114	2.67794	4.81934	4.50455	5.6207
S.016	Hgf/Cdk4	Serum	d70	Male	023Mus-2.csv	Pass	7.36291	4.98132	7.03786	2.42681	1.30064	2.23502	4.17665	1.21843	5.9186	5.54987	6.74378	2.10652	4.91981	4.79935	2.38817	2.58735	1.85028	8.86074	2.40092	5.21487	1.14206	5.45208	4.86042	6.89789	1.99925	6.74355	3.56771	4.15183	2.03749	-0.49471	3.85375	0.75445	1.19148	2.19846	6.63514	3.19644	4.04065	10.47824	3.35035	2.35995	4.95393	4.54022	4.44146
S.017	Hgf/Cdk4	Serum	d70	Male	023Mus-2.csv	Pass	7.05665	5.62964	7.02708	4.13242	2.20667	3.35387	4.17759	0.91031	5.86659	5.48406	6.09874	1.67995	4.69984	5.22905	2.24996	3.53781	2.28247	9.61041	2.6426	7.82342	1.65145	5.41326	5.86909	6.87682	3.26057	6.31295	3.33729	4.16997	1.57309	-0.46366	5.11195	1.87495	1.06442	1.78873	6.26888	2.77959	3.89015	10.56366	3.13988	2.79154	5.18549	4.65512	6.9258
S.087	Hgf/Cdk4	Serum	d70	Female	023Mus-2.csv	Pass	7.09617	5.39773	6.96291	3.47053	1.91162	1.95409	4.13462	1.22852	5.97939	5.08471	6.03692	2.62451	4.00203	5.07844	2.0764	3.43692	1.46211	9.33104	2.65141	5.56747	2.72687	5.30756	3.99867	7.03897	2.914	6.22755	2.7159	3.94436	1.62083	-0.59294	3.82852	1.07304	1.21552	2.1981	6.32291	3.03553	3.10281	10.82546	3.41787	2.75495	5.3701	4.46237	4.12214
S.030	Hgf/Cdk4	Serum	d70	Female	023Mus-2.csv	Pass	7.1513	5.13995	6.96178	1.49007	1.79492	1.24725	6.17764	0.95953	5.81086	6.00357	6.28141	1.71591	5.65579	4.73713	1.76105	4.2731	1.55522	8.9529	2.97177	5.86405	1.96989	5.38148	4.59893	7.10157	2.0313	6.63788	3.98233	2.55158	1.76763	-0.18793	3.7672	2.19297	0.64369	1.93288	6.17804	3.29317	3.85988	11.02051	3.95466	2.40605	5.08786	4.69493	5.00286
S.088	Hgf/Cdk4	Serum	d70	Female	023Mus-2.csv	Pass	7.00786	5.13439	6.85572	3.74066	1.37659	2.32873	5.34519	1.22565	6.0751	5.28859	6.8385	3.3947	4.72266	5.11325	1.79588	3.64288	2.0101	8.50814	2.45807	5.86695	2.0868	5.3764	5.46013	6.8387	2.42268	6.46831	3.469	4.03537	1.48365	-0.13553	3.69898	1.20993	1.01132	1.64312	6.05713	2.65144	3.94411	11.19311	3.49786	3.44761	6.09304	4.62599	4.7985
S.031	Hgf/Cdk4	Serum	d70	Female	023Mus-2.csv	Pass	6.63165	4.49067	6.43809	1.75551	1.63699	0.29512	3.3169	0.99227	5.35372	5.81919	5.78391	1.12421	4.98153	4.21969	1.33419	2.4757	1.34721	8.64476	2.48075	4.44305	1.63852	5.12341	3.63284	6.77471	1.75425	6.50928	2.60739	2.07869	1.47136	-0.2905	3.52482	1.10376	0.30262	1.87546	6.14022	3.08419	2.67513	10.26724	3.15951	1.99391	4.64115	4.16742	4.57633
S.007	C57Bl/6	Serum	d70	Female	023Mus-2.csv	Pass	7.1711	5.0826	7.16732	1.49916	1.24735	2.37383	3.11278	1.15072	5.85886	5.64461	7.00503	2.55596	4.97216	5.35457	1.85121	4.61632	1.92655	8.79922	2.90535	5.55787	2.47706	5.76724	4.95145	6.55153	2.5346	6.55586	3.00778	3.86842	2.1203	0.11301	4.06591	1.25617	1.09736	2.37176	6.65897	3.44132	3.40614	11.474	3.51661	5.31018	5.52469	4.97769	4.38794
S.008	C57Bl/6	Serum	d70	Female	023Mus-2.csv	Pass	6.72019	4.77186	6.79828	3.18803	1.12641	1.57054	2.32032	1.24937	5.57717	5.36337	6.64023	2.43655	4.08999	4.7608	1.54231	4.09363	1.53582	8.44985	2.85587	5.01837	4.82917	5.53052	3.84829	6.31924	2.01757	5.95317	1.73736	3.62204	1.75503	0.34208	3.82349	0.71996	0.79444	4.92755	6.42227	3.17278	2.37891	10.9652	3.339	5.02825	5.14103	4.48586	4.1487
S.009	C57Bl/6	Serum	d70	Female	023Mus-2.csv	Pass	6.85744	5.29543	6.81563	2.1342	1.31474	1.89284	2.314	0.83993	5.46449	5.20017	6.46316	2.59553	4.19256	5.25176	1.45523	3.60411	1.33172	8.65827	2.72886	5.67279	3.92766	5.50359	4.36586	6.36829	2.76886	6.13111	2.54815	3.53674	1.28891	-0.59852	3.38805	1.45881	0.71617	1.74912	6.43633	3.05745	3.12842	10.55389	3.22167	4.43875	5.49188	4.60174	4.02836
S.010	C57Bl/6	Serum	d70	Female	023Mus-2.csv	Pass	7.01284	5.24352	6.89648	1.73003	1.47481	2.48984	3.63319	1.34826	6.08892	5.89844	7.17964	3.07013	5.19681	5.11864	1.91058	3.9191	1.61708	8.90145	2.69044	5.25363	1.41897	5.58088	4.26853	6.40231	2.31876	6.47954	3.25212	3.92427	2.04351	-0.10069	4.18885	0.87113	0.97197	3.38561	6.38257	3.04564	3.50256	11.29782	3.46074	5.64911	5.19926	4.63307	4.92389
S.011	C57Bl/6	Serum	d70	Female	023Mus-2.csv	Pass	5.9819	4.73703	6.36764	0.80558	0.15949	1.68393	2.57955	0.94218	4.89671	4.87846	6.26091	1.7802	3.9345	4.24169	0.91968	3.74306	1.3361	7.72106	2.32628	4.88242	3.1401	5.14519	4.13751	5.83641	1.66948	5.98637	2.26883	3.24315	1.22274	-0.22926	3.15575	0.62103	0.31068	1.47334	5.73598	2.39862	2.61429	10.0369	3.03064	4.58451	4.35808	3.90351	4.33929
S.033	Hgf/Cdk4	Serum	d70	Female	023Mus-2.csv	Pass	6.95678	5.29295	7.23553	3.2705	1.77832	2.97031	3.12026	1.27976	5.77981	6.0127	6.81313	2.08314	5.83358	5.70217	1.89491	3.57321	2.05195	8.56827	2.50992	5.88853	2.3861	5.5467	5.5306	7.21496	2.67368	6.52421	4.3792	4.13823	1.84032	-0.19631	4.05954	1.31516	1.17304	2.3553	6.52513	3.05109	4.67422	11.05452	3.64988	3.81791	4.96071	4.7867	5.66062
S.018	Hgf/Cdk4	Serum	d70	Male	023Mus-2.csv	Pass	7.2458	4.98416	6.80615	2.99594	1.177	2.18174	3.76253	1.42181	5.57096	5.96152	7.16576	1.63565	6.09758	5.07753	2.17657	2.7843	2.20028	8.68273	2.45317	6.09256	3.60552	5.51112	5.02692	6.81946	1.85304	6.78521	4.32226	3.72702	1.9237	0.03276	4.11375	2.01172	1.0197	2.20357	6.69407	3.15962	4.13009	10.17692	3.89098	3.18737	4.96878	4.44239	5.5982
S.034	Hgf/Cdk4	Serum	d70	Female	023Mus-2.csv	Pass	6.73711	5.52281	6.78079	3.63227	1.40452	1.34452	3.05429	1.50277	5.76629	4.8784	5.45167	0.77877	2.59755	5.33478	1.81677	2.75885	2.41058	8.81819	2.04978	6.53128	1.67298	5.20678	5.5764	6.889	2.2231	6.08649	3.26179	3.71744	1.64089	-0.01058	3.91869	2.81624	1.48758	1.68638	6.21901	2.56821	3.39263	9.89294	2.96767	2.37376	4.87383	3.79542	4.52786
S.035	Hgf/Cdk4	Serum	d70	Female	023Mus-2.csv	Pass	6.87519	5.59328	7.00373	3.64967	1.63785	1.1179	3.94675	1.20751	5.47221	4.72529	4.92332	0.2978	2.20721	5.08842	1.99613	2.95933	2.70766	8.37598	2.58283	5.96014	1.60059	5.44847	5.72413	6.76447	3.13135	5.97522	2.19407	4.29511	1.28318	-0.12536	3.6935	2.45438	1.39164	1.85763	6.16883	3.19323	2.78456	10.4879	3.02784	1.40336	5.11368	4.28734	4.54395
S.019	Hgf/Cdk4	Serum	d70	Male	023Mus-2.csv	Pass	6.60929	5.21505	6.70788	3.75783	1.05671	1.35935	4.29477	1.50928	5.3398	4.6824	5.16217	0.79765	2.81173	5.11653	2.20021	3.20754	2.1628	8.2849	2.16681	6.17935	1.03869	5.09466	5.29332	6.55885	1.66719	6.5112	3.3785	3.60349	1.44408	-0.46636	3.43068	3.09247	1.19226	2.0178	6.34579	2.78544	3.72229	10.38373	2.86724	2.11555	4.19079	3.90907	4.22398
S.020	Hgf/Cdk4	Serum	d70	Male	023Mus-2.csv	Pass	6.72306	5.33885	6.724	5.44085	1.88105	0.91051	4.42265	1.25977	5.67494	4.4143	4.82031	0.9015	2.30369	5.26387	1.92473	3.43871	2.14766	8.95491	2.16678	6.18426	2.29467	5.23601	5.05524	6.57351	2.65936	5.98627	1.95713	3.52361	1.18067	-0.08397	3.06795	2.23212	1.05362	1.77118	6.70315	2.45698	2.57685	10.09788	2.86421	1.88335	4.72985	4.02543	4.45786
S.021	Hgf/Cdk4	Serum	d70	Male	023Mus-2.csv	Pass	6.91981	5.80561	6.76397	5.29035	2.23478	1.35247	4.54676	1.3179	5.97458	4.97212	5.30397	1.1643	2.31119	5.58209	2.56367	4.26237	2.16865	9.66379	4.94743	6.57112	1.74807	5.83301	5.32851	6.74269	2.90032	6.18791	3.02847	3.92694	1.51876	0.0155799999999999	3.62	2.64709	1.45792	2.2084	6.93227	3.12556	3.11963	10.65826	3.29114	1.76859	4.946	4.27659	4.47735
S.036	Hgf/Cdk4	Serum	d70	Female	023Mus-2.csv	Pass	7.2718	5.88008	7.16246	4.66022	2.87281	2.61817	5.099	1.39952	6.37741	5.25791	6.04459	0.71315	4.21373	5.99398	2.72754	3.74341	2.34784	9.70697	2.60998	6.78667	2.00549	5.59567	6.05851	7.04049	3.14411	6.38475	4.40585	4.113	1.62824	-0.08983	4.52594	2.42578	1.27936	1.96851	6.4127	3.02788	4.83093	10.6095	3.55112	3.12184	5.08234	4.50685	4.37892
S.037	Hgf/Cdk4	Serum	d70	Female	023Mus-2.csv	Pass	7.29635	5.46678	7.24326	5.8131	2.43731	2.74246	3.267	1.24866	5.5609	5.38809	5.85448	0.8119	4.20973	5.95797	1.80113	3.61007	2.16583	9.68671	2.59839	6.55363	0.62846	5.53186	5.64993	7.03471	3.24628	6.15491	4.20502	4.3042	1.59119	-0.16445	4.03238	2.22871	0.90982	2.05575	6.33907	3.35572	4.80573	10.47983	3.25775	3.89711	5.54999	4.61906	4.44099
S.032	Hgf/Cdk4	Serum	d70	Female	023Mus-2.csv	Pass	6.67577	5.27491	7.00546	3.38561	1.76112	0.27663	4.31673	1.18891	5.38433	5.02364	4.88222	0.74583	2.14089	5.02598	2.19789	3.41721	1.07454	8.80243	2.55531	5.32024	2.6263	5.3805	3.44892	7.116	2.95347	5.9553	1.58124	3.43701	1.42597	-0.15228	3.18244	1.11546	0.87845	1.8536	6.16582	3.05475	2.47968	10.55947	3.23381	0.97041	5.32474	4.13473	3.07446
S.133	C57Bl/6	Serum	d5 IKK-015	Female	016Mus-2	Pass	6.76537	5.22004	6.70965	1.77792	0.73429	1.63436	1.42494	1.14408	6.17079	5.4152	7.42285	1.38868	5.3369	4.77148	1.53857	2.89621	1.4361	8.36196	2.64917	5.35762	2.60049	5.6204	4.90655	6.37762	2.06112	6.43679	3.2293	4.39028	3.22412	-0.19786	3.76853	0.7515	0.99206	1.80331	5.67001	2.99327	3.26595	10.47025	2.90746	2.41383	4.7607	4.64889	4.93331
S.134	C57Bl/6	Serum	d5 IKK-015	Female	016Mus-2	Pass	7.22692	5.36806	7.01396	1.57771	0.97773	1.96567	1.70328	0.98139	6.3566	5.76552	7.52431	1.02724	5.52984	4.99871	1.67219	3.11265	1.65864	8.63822	2.9344	5.59743	1.5357	5.94905	5.0771	6.66989	2.53598	6.53288	3.71117	4.5684	1.84998	-0.06819	3.84219	0.57636	1.37979	1.58395	6.31222	3.71629	3.50216	10.58584	3.04284	2.90303	5.15053	5.02021	5.04672
S.135	C57Bl/6	Serum	d5 IKK-015	Female	016Mus-2	Pass	6.93983	5.19316	6.76009	1.23406	1.06258	1.8781	1.71643	0.93929	5.94102	5.33456	7.26457	1.41561	5.43061	4.66942	1.49845	3.06759	1.37214	8.63548	2.73053	5.1027	1.55386	5.44498	4.9937	6.27947	2.3992	6.19718	3.24635	4.58523	1.3447	-0.42077	3.98401	0.11849	1.02707	1.45302	5.47831	3.03088	3.33515	10.22706	2.77716	2.21816	4.84329	4.76881	5.10308
S.136	C57Bl/6	Serum	d5 IKK-015	Female	016Mus-2	Pass	6.90766	5.36208	6.52659	1.09486	0.9223	1.13566	0.66198	0.8687	6.21826	5.58637	7.34793	1.54687	4.81969	4.51975	0.73884	3.56014	1.46858	7.92376	2.79214	5.09457	3.48941	5.69505	4.54523	6.15376	2.28042	6.34185	2.7307	4.27113	1.58769	-0.62751	3.68186	0.57013	1.09301	1.59986	5.8248	3.17309	2.78831	10.90912	3.18016	2.36367	4.79381	4.38453	4.62837
S.137	C57Bl/6	Serum	d5 IKK-015	Female	016Mus-2	Pass	6.93747	5.46127	6.62103	0.34355	0.75047	2.11638	3.16509	1.07126	6.83374	5.5008	7.81309	3.81684	5.69946	4.80176	1.77431	3.4028	1.84277	8.3389	2.62798	6.12102	3.77588	5.5877	5.78805	6.17159	2.19927	6.57079	4.016	4.59871	1.6642	0.11062	3.97064	0.99438	1.48387	1.5258	5.82699	3.29745	3.9565	11.01545	3.33925	2.39159	4.80629	4.73959	5.2124
S.138	C57Bl/6	Serum	d5 IKK-015	Female	016Mus-2	Pass	7.22955	5.71456	7.02061	1.31297	1.95962	2.40808	1.45697	1.54681	5.6844	5.67137	7.8865	1.85985	6.45082	5.84509	1.58321	2.9374	2.48943	8.47073	3.09157	7.04392	3.79658	5.4237	6.03154	6.15626	2.334	6.4569	4.71187	4.86327	1.69308	-0.37242	4.38938	2.01373	1.04749	1.76603	5.29511	3.76325	4.60334	10.88656	3.2283	3.50988	5.17572	5.08441	5.52585
S.139	C57Bl/6	Serum	d0 IKK-015	Female	016Mus-2	Pass	6.75139	4.90254	6.67485	1.76315	0.275	2.00248	2.55161	1.00286	5.75698	5.03956	7.43298	1.32416	4.6927	4.60196	4.016	2.88649	1.73711	7.86762	2.57855	5.79024	3.97292	5.54723	5.01374	6.35328	1.67166	6.19896	2.7023	4.37457	3.37815	-0.18028	3.55872	1.29213	0.94491	1.80321	5.72129	2.72209	3.16849	10.39248	2.97286	3.64538	4.58496	4.45974	4.38967
S.140	C57Bl/6	Serum	d0 IKK-015	Female	016Mus-2	Pass	7.45215	5.39492	7.29486	2.48461	1.08868	2.91133	2.58795	1.01022	6.08427	5.79717	7.49244	1.41379	5.59684	5.76925	2.34415	3.86217	1.97374	9.01279	3.19924	5.96504	1.32001	6.0328	4.76751	6.91222	2.61311	6.53475	3.62452	4.47386	2.23307	-0.66104	4.45342	1.42292	1.55374	2.33133	6.64728	4.03161	3.84978	11.05883	3.39904	4.96834	5.84858	5.49159	5.0529
S.141	C57Bl/6	Serum	d0 IKK-015	Female	016Mus-2	Pass	6.89824	5.01714	6.66741	1.06111	0.87277	2.07186	1.72258	0.90664	5.75286	5.31703	7.59382	1.26627	4.76646	4.49258	1.64232	2.57648	1.90291	7.94707	2.75239	5.64779	4.038	5.55354	4.88305	6.58709	2.09011	6.15122	2.77487	4.20053	1.60891	-0.22887	3.86005	1.11315	1.28665	1.97947	6.03661	3.08857	3.04276	10.53622	2.99759	2.85452	4.55837	4.67985	4.70141
S.142	C57Bl/6	Serum	d0 IKK-015	Female	016Mus-2	Pass	7.07641	5.24567	6.98636	1.45262	1.13841	2.31355	1.44038	0.84983	5.6318	5.49234	7.00216	1.49254	4.80128	5.18879	1.82961	2.67442	1.75413	8.53022	3.00087	6.42967	3.04989	5.81528	4.32976	6.58882	2.06052	6.38303	2.9366	4.43596	1.79068	-0.25587	3.98945	1.2147	1.00922	1.98932	5.88336	3.46421	3.41453	10.33901	3.21024	3.74092	5.4049	4.84439	4.4938
S.143	C57Bl/6	Serum	d0 IKK-015	Female	016Mus-2	Pass	7.19078	5.14842	7.01283	2.52078	0.88339	2.22185	2.31438	0.96069	6.20123	5.52437	6.98573	2.26286	5.08547	5.1111	2.32794	3.64711	1.57927	8.70093	2.97901	5.61238	4.42506	5.97311	3.82234	6.7635	2.12176	6.38235	2.66219	4.71746	2.01057	-0.16135	4.31582	1.279	1.37096	1.89963	6.33302	3.53839	3.02189	11.095	3.27248	4.09071	5.45893	4.91479	4.23374
S.144	C57Bl/6	Serum	d0 IKK-015	Female	016Mus-2	Pass	7.15873	5.13457	7.02887	2.06428	0.94507	2.54246	2.20382	0.98823	5.71184	5.27348	7.13117	1.68382	5.2112	5.41779	2.18028	2.96298	2.00944	8.46486	2.90199	5.82186	2.06472	5.68796	4.70167	6.49153	2.62327	6.36052	3.40133	4.57791	1.88159	-0.01198	4.19703	0.90752	1.47514	2.00953	5.9505	3.51948	3.24073	10.73618	3.28269	4.41584	4.97127	4.98998	4.47924
S.145	Hgf/Cdk4	Serum	Long monit endpoint	Female	016Mus-2	Pass	6.97265	5.62526	7.00471	4.8394	2.03455	1.74587	2.85667	1.43895	5.94241	4.98689	6.0505	0.768	4.35457	4.86829	1.88032	4.4424	2.4618	8.29995	2.24144	7.0653	1.47269	5.05443	5.89479	7.09969	2.9734	6.21369	4.39793	3.25225	1.42954	0.01406	3.91706	2.29125	0.93043	2.19783	6.24893	2.89606	4.23921	10.2328	3.39834	2.43652	4.84722	4.30941	4.36485
S.146	Hgf/Cdk4	Serum	Long monit endpoint	Female	016Mus-2	Pass	6.80852	5.00514	7.0821	5.73129	2.06011	1.79232	3.32331	0.85973	6.90754	4.45821	7.56218	3.50292	5.4028	5.99517	0.92968	4.7054	2.99808	8.74388	2.17471	7.41907	12.60929	4.91214	7.71715	6.72284	1.91494	5.56469	4.27715	3.46254	1.28959	0.41761	4.22601	3.03062	1.79328	1.94299	5.57671	2.56271	3.41294	11.78683	2.7406	2.43945	5.60715	5.02955	5.18887
S.147	Hgf/Cdk4	Serum	Long monit endpoint	Female	016Mus-2	Pass	6.95408	5.62566	6.90369	4.97463	2.07541	3.01513	3.96074	1.03501	6.63235	4.89585	6.70218	1.77577	4.71926	5.3454	1.58296	5.15442	2.32437	8.62097	2.53817	7.13702	4.3999	5.22818	6.13695	6.74876	3.0536	6.31699	3.45814	3.81087	1.48553	-0.54566	5.73761	1.63947	1.33052	1.89165	6.05267	3.62253	4.24909	10.91243	3.25409	2.56967	5.21551	4.19023	6.71849
S.148	Hgf/Cdk4	Serum	Long monit endpoint	Female	016Mus-2	Pass	7.3303	5.8776	6.89648	5.26716	1.04106	2.12513	1.72421	1.41065	5.72764	4.53744	6.52328	1.75229	3.77158	5.15181	1.4722	11.73472	2.57241	8.24398	2.48137	7.71566	6.06516	5.02229	6.39775	6.39393	1.75122	6.09918	4.18081	4.19943	1.46338	-0.16451	4.43344	2.83642	1.86166	2.42557	5.88506	3.96117	4.36677	9.38545	3.73757	2.60506	5.47879	4.16164	4.3369
S.149	Hgf/Cdk4	Serum	Long monit CTRL	Female	016Mus-2	Pass	7.06926	5.8256	7.07563	3.89715	2.12952	1.21213	4.73826	1.05874	6.12746	5.573	6.18929	0.84898	3.44111	5.26508	2.60232	4.58257	1.58826	8.80697	2.63348	5.80782	1.32687	5.58375	4.49483	7.25224	3.15989	6.43249	2.79269	3.98169	1.82183	-0.01784	3.77625	0.64402	1.427	2.06653	6.53465	3.4755	2.93361	10.7615	3.54707	1.97551	5.02921	4.24702	4.31276
S.150	Hgf/Cdk4	Serum	Long monit CTRL	Female	016Mus-2	Pass	6.79358	5.22405	7.07897	4.35288	1.6049	2.85933	3.35324	1.28163	5.87071	5.17422	7.2594	2.02937	5.39511	5.47382	1.51208	2.70679	2.74044	8.7455	2.03599	7.02105	4.85147	5.16973	6.70775	7.19389	2.19704	6.45689	4.62932	4.36642	2.1455	-0.17742	3.97588	1.93639	1.2398	1.83129	6.67524	3.82911	4.71694	11.10746	3.99981	4.41735	5.06433	4.19205	5.29184
S.151	Hgf/Cdk4	Serum	Long monit CTRL	Female	016Mus-2	Pass	6.74385	4.79243	6.80098	4.91481	1.57437	1.15213	2.86544	0.75041	4.91062	4.77462	5.13012	1.43318	2.90458	4.8183	1.68115	3.18073	1.10862	8.63147	2.45806	5.6226	1.3723	5.08355	3.22939	6.9672	2.7531	5.80832	1.52232	3.67634	1.35735	-0.34017	3.71479	-0.12226	0.44094	1.8272	6.28874	3.12758	2.37744	10.52812	3.36429	2.17344	5.17293	3.99985	3.76843
S.152	Hgf/Cdk4	Serum	Long monit endpoint	Male	016Mus-2	Pass	7.25724	6.3575	7.06603	4.03908	2.04492	1.83405	4.20576	1.40769	5.84376	5.09556	6.0107	0.96093	2.93473	5.86399	2.29921	4.87917	2.17813	9.65345	2.55191	7.5854	2.02455	5.63416	5.49006	6.59517	3.19046	6.59318	3.56877	3.87918	1.49717	-0.46255	3.75956	2.12628	1.34593	1.97246	6.32012	3.08823	3.94332	10.30054	2.92932	2.19528	5.12657	4.43405	4.45196
S.153	Hgf/Cdk4	Serum	Long monit endpoint	Male	016Mus-2	Pass	6.74254	7.03987	6.97239	8.6464	1.75533	2.11252	0.52373	1.24425	5.59279	4.51518	6.80642	4.53969	5.3472	5.34064	1.11961	4.61835	3.09676	9.17031	1.8824	7.50127	7.58725	4.87682	7.38426	5.70984	2.37822	6.00663	4.37554	3.78556	1.3074	0.59709	5.91938	2.63407	2.13811	3.83612	4.92213	3.25362	4.31854	11.92576	3.15538	4.15013	5.66089	5.14125	4.36298
S.154	Hgf/Cdk4	Serum	Long monit endpoint	Male	016Mus-2	Pass	7.17122	5.6664	6.73878	2.12624	1.10991	0.36148	3.55203	0.98578	6.88979	5.14774	6.15657	4.03123	3.20336	4.88521	2.57395	3.28068	1.25015	8.46736	2.07408	5.81019	2.19935	5.24661	4.49954	6.35634	1.87329	6.00048	2.12207	4.18214	1.75833	-0.18811	3.5373	0.38479	1.86291	2.9333	6.90845	3.18917	2.29595	11.12484	2.71468	0.27124	4.99074	4.32293	4.27665
S.155	Hgf/Cdk4	Serum	Long monit endpoint	Male	016Mus-2	Pass	7.30734	5.80642	7.0539	2.37734	1.52296	1.60955	4.12944	1.19635	5.38365	5.37706	5.86601	0.91741	2.9998	5.27414	2.32396	2.48921	1.77957	8.77172	2.32261	6.13917	1.24788	5.27365	4.94281	6.79956	1.93838	6.62076	3.45242	4.37508	2.00689	-0.35961	3.83659	1.1854	0.94209	1.5902	6.47287	3.17969	3.71112	10.24362	2.97638	2.10269	4.91985	4.26159	4.32347
S.156	Hgf/Cdk4	Serum	Long monit CTRL	Male	016Mus-2	Pass	6.99953	4.77442	7.15563	3.74261	1.89375	1.9662	4.52367	1.14966	5.54043	5.40123	6.58959	4.46994	4.95935	4.56394	2.52959	3.25243	1.61246	8.74018	2.33634	6.5064	2.11195	5.14607	4.75746	6.97276	1.98163	6.33319	3.25794	4.12109	1.92188	-0.02433	4.14605	0.06165	1.18685	1.867	6.58226	3.00336	2.89445	12.55503	4.56257	3.18208	4.72764	4.31174	4.7844
S.157	Hgf/Cdk4	Serum	Long monit CTRL	Male	016Mus-2	Pass	6.98623	5.11637	7.10984	5.47913	2.64948	2.45821	4.48442	0.9889	6.08561	5.58115	6.57637	3.83589	4.86897	4.70669	2.6947	4.03773	1.82515	9.53888	2.53941	6.35209	5.34914	5.63388	4.86297	7.02317	3.04099	6.33997	3.32932	3.98318	1.90992	-0.35451	3.89313	0.92922	1.1557	2.38063	6.99535	3.0217	3.19539	11.3298	3.56216	4.39838	5.34418	4.35456	5.00586
S.158	Hgf/Cdk4	Serum	Long monit CTRL	Male	016Mus-2	Pass	7.24425	4.94254	7.06749	3.48386	1.60044	3.30188	4.48385	1.2621	5.80668	5.02163	6.64798	2.13989	5.03407	5.44207	2.42032	2.49504	2.54965	9.01434	2.4638	7.08501	4.47399	5.62225	6.15771	6.94526	1.99773	6.65517	4.81444	4.4843	2.00439	0.0087	4.00094	2.27342	1.26969	1.84055	6.74138	3.72072	4.75718	10.48722	3.73303	5.38709	5.33154	4.42381	4.99396
S.159	Hgf/Cdk4	Serum	Long monit CTRL	Male	016Mus-2	Pass	7.03591	5.67343	6.96437	5.56863	2.15443	2.9854	5.35444	1.45548	5.97027	4.9589	6.87464	3.48213	4.83163	6.00797	2.12496	3.13283	2.51553	9.19857	2.53106	7.9563	3.71666	5.59009	6.21738	6.79686	3.02921	6.41513	4.25977	4.36113	1.80769	-0.22707	3.9735	2.92383	1.23534	2.01498	6.75855	3.1449	4.47359	10.75176	4.16826	5.10702	5.4148	4.5745	4.84803
S.160	Hgf/Cdk4	Serum	Long monit CTRL	Female	016Mus-2	Pass	6.97702	5.44913	7.16718	4.64446	2.06844	2.45603	4.98033	1.06349	5.67201	4.87586	6.3609	2.13903	4.15988	5.25437	2.27148	2.92067	1.99486	8.81108	2.69027	6.77025	1.63107	5.5497	4.87263	7.06093	3.03324	6.31793	3.26936	4.03316	1.80896	-0.55203	3.98827	1.3718	1.37717	2.17519	6.79636	3.18805	3.67326	10.26774	3.44531	2.76146	5.01815	4.7035	4.0988
S.175	Hgf/Cdk4	Serum	Long monit CTRL	Male	016Mus-2	Pass	7.23181	5.72955	7.1594	5.36283	2.11249	2.20446	5.37813	1.02783	6.11424	4.32241	6.50831	2.76385	3.95274	5.09164	2.37759	3.76021	1.81565	8.92269	2.70911	6.80783	5.241	5.38634	4.37445	7.28802	3.10674	6.42277	3.23279	3.94344	1.56584	-0.21517	4.22486	1.00862	1.21247	2.2722	6.43889	3.23733	3.39111	10.93558	4.05692	3.50987	5.24883	4.55193	4.2006
[truncated: 49 more columns]
