# Supplementary material for: Single-cell RNAseq and longitudinal proteomic analysis of a novel semi-spontaneous urothelial cancer model reveals tumor cell heterogeneity and pretumoral urine protein alterations
Source: PLoS One. 2021 Jul 7;16(7):e0253178. doi: 10.1371/journal.pone.0253178 (PMC8262791; doi:10.1371/journal.pone.0253178)
Supplement: S7 File — (CSV) [file pone.0253178.s012.csv]

PlateID	Strain	Sample	Timepoint	Gender	Plate.ID	QC.Warning	Clmp	Matn2	Cpe	Gcg	Gdnf	Yes1	Il17a	Foxo1	Tnfrsf11b	Tgfb1	Pla2g4a	Il6	Prdx5	Tgfa	Ccl5	Epo	Axin1	Fst	Rgma	Nadk	Tnni3	Notch3	Snap29	Cntn1	Clstn2	S100a4	Ca13	Mia	Cant1	Kitlg	Gfra1	Ppp1r2	Adam23	Itgb6	Cyr61	Dlk1	Ahr	Ccl2	Eno2	Plin1	Wfikkn2	Flrt2	Qdpr
U.038	C57Bl/6	Urine	d0	Female	023Mus-2.csv	Pass	0.65127	-0.46795	0.21989	-0.26467	0.17441	-0.63278	-0.76018	0.5157	0.9812	0.40969	1.23167	0.63539	5.46488	3.50383	-1.24485	0.33365	0.34656	4.45612	-0.59563	-0.32487	0.2013	-1.42684	0.4986	-1.40402	0.37413	0.07949	-0.28366	0.0296299999999998	-0.3283	-0.59282	-0.1418	-1.38393	-2.06856	2.49571	0.76286	0.70961	0.7639	2.15313	1.38135	0.0813	-0.43059	1.33411	-0.75741
U.045	C57Bl/6	Urine	d24	Female	023Mus-2.csv	Pass	0.37454	-0.49775	0.81356	-0.2267	-0.23401	-0.31404	-0.71965	0.57208	1.76301	1.81063	1.39518	0.60814	9.10883	3.89671	-1.2816	0.54916	0.7672	6.554	0.16621	3.9121	0.626	-0.94397	3.16214	-1.16631	0.29983	-0.62865	0.2645	0.109	-0.82735	-0.1354	-0.2843	0.80892	-2.46028	5.33137	0.75065	0.54259	1.39891	2.42552	1.42677	0.42516	-0.04177	1.38711	-0.18157
U.052	C57Bl/6	Urine	d48	Female	023Mus-2.csv	Pass	0.3858	-0.43791	0.94382	-0.5307	-0.26783	-0.75053	-0.98991	0.63545	1.34631	1.15097	1.04955	0.629	8.58858	4.04143	-1.12888	0.27089	0.19162	5.25171	-0.00248999999999999	1.22607	0.19528	-1.34859	0.9699	-1.41048	0.03374	-0.00671000000000002	-0.16608	-0.29026	1.15361	-0.76837	-0.8924	-1.06994	-2.80781	4.45727	0.76822	0.50219	0.83199	3.36719	1.39773	0.11224	-0.23814	1.13386	-0.18024
U.059	C57Bl/6	Urine	d70	Female	023Mus-2.csv	Pass	0.44445	-0.14876	0.72824	-0.26365	-0.13442	-0.22902	-0.32539	0.26867	1.2904	1.19343	1.35027	0.70243	7.13292	4.75575	-1.162	0.37009	0.40446	5.64492	-0.12485	2.77361	0.0802599999999999	-1.18837	1.01554	-1.35448	0.32515	0.03785	-0.57055	0.25402	-0.13474	-0.569	-0.511	-0.32232	-2.07151	3.82799	0.72033	0.7342	1.04948	3.54474	1.25209	-0.15479	-0.42858	1.81398	0.25865
U.039	C57Bl/6	Urine	d0	Female	023Mus-2.csv	Pass	0.54983	-0.40759	0.25731	-0.28733	-0.48007	-0.96984	-0.96043	0.52899	0.54771	0.41761	0.85558	0.14087	3.55088	3.92001	-1.35557	-0.01883	0.11186	4.7484	-0.28503	-0.46342	0.21325	-1.78708	0.15825	-1.58248	-0.2108	0.21647	-0.90609	-0.2261	-1.23552	-0.55178	-0.54058	-1.18349	-2.43171	1.96921	0.38026	0.62694	0.62955	2.18929	1.22142	-0.41278	-0.43827	1.32777	-0.40861
U.046	C57Bl/6	Urine	d24	Female	023Mus-2.csv	Pass	0.68059	-0.18291	0.50532	-0.57582	-0.62597	-0.85684	-0.80921	0.49179	2.0263	1.59488	1.26758	1.41976	7.01076	4.5043	-1.25624	0.31546	0.39035	5.69213	-0.30909	0.94044	0.25837	-0.71976	1.11921	-1.11099	0.09182	0.2064	-0.88774	0.3397	-1.16582	-0.35538	-0.65122	-1.42451	-3.07316	3.09553	1.02271	0.6216	1.07429	6.08135	1.16441	0.30558	-0.25032	1.45818	-0.53262
U.053	C57Bl/6	Urine	d48	Female	023Mus-2.csv	Pass	0.4901	-0.38046	2.15026	-0.48865	-0.48602	0.30843	0.51607	0.59833	2.30776	2.07253	0.95776	0.53111	9.34551	4.56653	-1.39657	0.31069	0.31694	6.42334	0.81242	2.45447	0.0327	-0.70851	2.47322	-1.43873	0.34121	-0.06812	0.1777	-0.32345	1.04058	-0.2803	-0.72813	1.1381	-2.75811	5.51331	0.72336	0.80187	1.35048	2.76099	1.13828	-0.23349	0.26805	0.96994	0.0654000000000001
U.040	C57Bl/6	Urine	d0	Female	023Mus-2.csv	Pass	0.45785	-0.16348	0.5824	-0.35343	-0.15257	0.0326299999999999	-0.4652	0.53107	0.96755	1.28014	1.17741	0.64186	9.0652	4.1711	-1.26317	0.3218	0.85412	4.65709	-0.54295	0.34785	0.47983	-1.27291	1.75885	-1.4249	0.26589	0.03738	0.23925	-0.0132000000000001	0.31486	-0.44655	0.40696	-0.23757	-2.36337	4.41002	0.81068	0.69228	0.6377	3.22141	1.32805	-0.12499	-0.25375	1.45851	0.22911
U.047	C57Bl/6	Urine	d24	Female	023Mus-2.csv	Pass	0.83646	0.08359	0.77883	-0.45533	0.09967	-0.58547	-0.5597	0.71104	2.27598	2.03766	1.34422	1.98548	7.60579	4.91224	-1.23797	0.3002	0.78733	6.47745	-0.07294	1.58691	0.57602	-0.7265	1.50485	-0.84297	0.0417	-0.53385	-0.43815	0.14611	-0.73482	-0.00737999999999994	-0.21585	-0.13465	-2.56763	3.77755	1.14109	0.96629	1.34838	5.32826	1.29457	0.38417	-0.0824800000000001	1.78566	0.25533
U.054	C57Bl/6	Urine	d48	Female	023Mus-2.csv	Pass	0.16192	-0.34241	3.08822	-0.45786	0.51365	0.20954	-0.60981	0.45422	2.63039	3.62513	1.15832	0.35123	9.79955	4.39862	-0.65858	0.57218	0.91976	8.71572	1.84344	2.02671	0.55499	-1.2081	2.32868	-1.17364	0.0699	0.39461	0.00922999999999996	0.06097	0.18705	-0.61029	1.45474	0.75614	-1.85121	5.64231	0.98808	0.45501	1.25969	3.73528	1.32663	-0.23563	0.87873	1.41278	1.07502
U.061	C57Bl/6	Urine	d70	Female	023Mus-2.csv	Pass	0.55514	-0.77288	0.4651	-0.82348	-0.30284	-0.83709	-1.00865	0.59117	1.00306	0.62202	1.25811	0.37918	6.48515	4.5094	-1.35655	0.25762	0.14791	6.32864	-0.37228	1.25473	0.14755	-1.53854	1.04676	-1.58892	-0.03096	0.54266	-0.41346	0.0624899999999999	-0.44142	-0.10551	-0.59781	-1.00135	-2.63121	2.70099	0.57571	0.53348	1.78848	3.14587	1.12733	-0.04067	-0.4691	1.84564	0.43459
U.041	C57Bl/6	Urine	d0	Female	023Mus-2.csv	Pass	1.85882	-0.71439	0.91322	-0.4912	-0.07359	-0.40738	-0.37612	0.45577	4.22216	2.02538	1.93377	0.52508	6.69564	6.65111	-0.96064	0.76288	2.84521	6.7904	-0.09327	6.23464	0.29997	-1.2709	4.60587	-1.74284	0.11761	0.64897	0.94762	-0.0836500000000001	-0.30289	-0.87325	-0.09616	2.12291	-2.4511	4.70088	0.55273	0.56473	2.0125	5.29743	1.25328	-0.69593	-0.38724	1.99257	2.27946
U.048	C57Bl/6	Urine	d24	Female	023Mus-2.csv	Pass	0.17482	-0.11515	0.85115	-0.38202	-0.13541	-0.24723	-1.27976	0.5064	1.19984	1.04736	1.13829	0.28502	7.21838	4.57753	-1.0382	0.10964	0.27111	6.35225	-0.14983	1.60093	0.35572	-1.53748	1.61727	-1.44304	0.18623	-0.30998	-0.97372	-0.17465	0.2427	-0.50934	0.11942	-0.47567	-2.53674	4.61179	0.40317	0.43903	0.99849	2.76927	1.24886	-0.25326	-0.2552	1.03114	-1.02878
U.055	C57Bl/6	Urine	d48	Female	023Mus-2.csv	Pass	0.04808	0.13343	0.70633	-0.6398	-0.83303	1.03991	-0.1455	0.48581	5.19571	0.46165	1.20985	0.35906	7.37666	5.42014	-0.82358	-0.3196	1.66674	6.39267	-0.71799	6.06116	0.17884	-1.19638	2.68772	-1.64398	0.02403	0.20596	0.36516	-0.39456	-0.39856	-1.04515	-0.72243	-0.05314	-2.4289	6.66083	0.1797	0.0755499999999999	1.93771	4.95156	0.84019	-0.19863	-0.52898	0.78269	0.04265
U.062	C57Bl/6	Urine	d70	Female	023Mus-2.csv	Pass	0.32215	-0.40836	0.7424	-0.25716	0.14737	0.51603	-0.61303	0.02116	0.99997	1.35041	1.23927	0.54558	7.57761	5.42909	-1.74896	0.27529	0.16073	5.74388	-0.56971	0.95076	0.41175	-1.3201	1.19358	-1.7036	0.0107	0.15164	-0.09655	-0.03193	-0.0451600000000001	-0.6768	1.43012	-0.36125	-2.37111	4.17452	0.70543	0.57226	1.06781	4.68379	0.97868	-0.17136	-0.41088	1.46907	0.48052
U.042	C57Bl/6	Urine	d0	Female	023Mus-2.csv	Pass	0.36171	-0.4129	1.52853	-0.49932	-0.05242	0.3861	-0.51304	0.59884	0.71134	2.53698	1.12677	0.57325	9.34027	3.94605	-1.32018	0.41076	0.60838	6.53319	0.69616	3.15376	0.43588	-1.19784	2.05826	-1.32767	0.78373	0.1169	-0.39822	-0.15103	2.11381	-0.21427	0.04137	0.98218	-2.54678	4.57092	0.42186	0.39602	0.71709	3.2678	1.32107	0.73392	0.0253399999999999	1.22206	0.79575
U.049	C57Bl/6	Urine	d24	Female	023Mus-2.csv	Pass	0.62523	-0.73566	0.4697	-0.50741	0.41811	-0.46097	-0.33902	0.76766	1.4528	1.07959	1.41315	0.97101	8.12353	4.00044	-1.38639	0.40566	0.6695	4.77271	-0.13735	1.3963	0.69296	-1.07633	1.51988	-1.34292	0.01593	0.34786	-0.21277	0.00860999999999978	-0.88408	0.13664	-0.35023	-0.07078	-2.25967	4.02317	0.67817	0.56824	1.184	3.98869	1.47661	0.38525	-0.46243	1.52927	0.0131100000000001
U.056	C57Bl/6	Urine	d48	Female	023Mus-2.csv	Pass	0.24646	-0.97702	1.36684	-0.48355	-0.13179	1.27374	-0.0931000000000001	0.35443	1.67374	2.09098	2.0557	0.69045	8.55319	5.18747	-1.12184	0.3149	1.69818	5.56711	-0.05509	3.06423	0.62175	-0.99083	1.6336	-1.25147	-0.00334000000000001	0.33716	1.47939	-0.25487	0.66018	-0.5096	1.674	1.50152	-2.324	7.42387	0.40668	0.34187	1.03206	4.47032	1.32974	0.15154	-0.40907	1.47035	0.78524
U.063	C57Bl/6	Urine	d70	Female	023Mus-2.csv	Pass	0.34033	-0.24081	0.88691	-0.22837	0.25015	-0.11541	-0.37318	0.41202	1.52869	1.20574	1.22559	0.68781	9.10876	4.69714	-1.27707	0.3572	1.07472	6.75756	-0.38673	1.94211	0.37014	-1.34027	2.16264	-1.53725	0.13823	0.45774	0.90313	-0.24806	-1.01401	-0.73572	0.03762	1.08509	-2.81074	6.29748	0.63211	0.42443	1.59226	3.19432	1.30673	-0.08124	-0.32021	1.22264	-0.26574
U.043	C57Bl/6	Urine	d0	Female	023Mus-2.csv	Pass	0.38149	-0.68173	0.12032	-0.45764	-0.54184	-1.01214	-0.96891	0.44407	0.61607	0.46907	1.04664	0.33362	3.34936	3.27998	-1.40819	0.27563	0.29455	3.10588	-0.31772	-0.57211	0.15905	-1.26022	0.35514	-1.39056	0.09186	0.07929	-0.9429	0.13056	-1.1243	-0.66707	-0.69169	-1.09606	-2.59012	1.41616	0.38142	0.34601	0.58273	3.03088	1.2486	-0.07646	-0.64091	1.27982	-1.20571
U.050	C57Bl/6	Urine	d24	Female	023Mus-2.csv	Pass	0.50048	-0.21623	0.25727	0.03584	-0.39583	-0.53564	-0.85882	0.57962	1.32004	0.94484	1.34819	0.81429	5.41167	4.30336	-1.33617	0.36513	0.30872	5.57608	-0.30671	0.78807	0.75225	-1.20909	0.80102	-1.16111	0.20174	0.46068	-0.80723	0.07392	-1.25942	-0.48983	-0.42548	-1.26494	-1.58999	2.55756	0.71853	0.62113	0.99513	3.52562	1.57868	0.47364	-0.24157	1.45424	-0.18386
U.057	C57Bl/6	Urine	d48	Female	023Mus-2.csv	Pass	0.4196	-0.36216	0.35946	-0.76439	-0.66884	-0.44593	-0.99059	0.57841	0.84771	0.56834	0.89215	0.45331	6.03699	4.62538	-1.00989	0.18321	0.17735	6.34586	-0.15863	0.2009	0.2861	-1.33591	0.44824	-1.34827	0.0165	-0.09431	-1.04387	0.0768599999999999	1.05256	-0.28296	0.22511	-0.67217	-2.63308	2.76921	0.41968	0.55677	0.2352	2.86582	1.20953	-0.07781	-0.19163	1.25617	-0.87652
U.064	C57Bl/6	Urine	d70	Female	023Mus-2.csv	Pass	0.27734	-0.52496	0.41345	-0.31712	-0.29125	-0.76692	-0.69611	0.54178	1.02791	0.53728	1.18671	0.48941	6.61907	4.24388	-1.06462	0.294	0.49244	5.85059	-0.55785	0.34177	0.58591	-0.91684	0.99083	-1.65134	-0.01743	0.66893	-0.60129	0.0548	0.29029	-0.31038	-0.84271	-0.7912	-2.61528	2.60634	0.72584	0.60363	0.98737	2.80082	1.39794	0.26658	-0.23255	1.20292	-0.80808
U.044	C57Bl/6	Urine	d0	Female	023Mus-2.csv	Pass	0.38743	-0.14748	0.32242	0.16675	0.38059	-0.54222	-0.57513	0.8503	1.14043	0.39547	1.50699	0.84743	3.21066	3.60603	-1.16567	0.51784	0.34089	3.74222	-0.01388	-0.18691	0.65175	-0.67655	0.51962	-1.23926	0.32254	0.38882	-0.35608	0.29799	-0.77664	-0.00632999999999995	-0.43689	-0.90564	-1.8568	1.40762	0.83999	0.78252	0.92974	2.08861	1.60351	0.41568	-0.39303	1.72896	-0.757
U.051	C57Bl/6	Urine	d24	Female	023Mus-2.csv	Pass	0.93187	-0.47172	0.56335	-0.18242	-0.52607	-0.53271	-0.46262	0.83573	0.95899	0.64173	1.5445	0.53055	4.307	4.84133	-1.11709	0.36598	0.2338	5.30319	-0.08796	-0.17222	0.73006	-0.77199	0.92372	-1.55256	0.17302	0.0647	-0.64514	0.0772799999999998	-0.51	0.26786	-0.78816	-1.0405	-2.1737	2.54366	1.4338	0.51592	1.14548	2.65415	1.87912	0.16083	-0.44795	1.58924	-0.30198
U.058	C57Bl/6	Urine	d48	Female	023Mus-2.csv	Pass	0.38228	-0.43103	0.58891	-0.55935	-0.2686	-0.41247	-0.68062	0.66708	1.27153	1.00187	1.25552	0.66309	7.56073	5.03514	-0.97591	0.07898	0.46	6.60907	-0.19818	2.66959	0.45997	-0.91653	1.6412	-1.30875	0.26858	0.38801	0.02488	0.21034	-0.37722	-0.33782	-0.29868	0.43414	-2.28051	3.81111	0.75237	0.51191	1.51088	3.90285	1.40745	0.00847999999999999	-0.36869	1.24725	-0.24125
U.065	C57Bl/6	Urine	d70	Female	023Mus-2.csv	Pass	-0.20132	0.06249	0.78352	-0.90167	-0.4128	-0.15666	-0.34017	0.496	1.02608	1.17753	0.94194	0.38687	7.84841	4.93041	-1.56166	0.01089	0.72252	6.45907	-0.20939	2.60791	0.51385	-1.47268	2.18755	-1.37063	0.21629	1.18081	0.5996	-0.20301	1.93399	-0.45765	-0.16247	-0.0519499999999999	-2.68494	5.92963	0.61457	0.40219	2.20783	2.86378	0.78992	-0.08391	-0.2454	0.94182	-0.50514
U.066	C57Bl/6	Urine	d70	Female	023Mus-2.csv	Pass	0.68505	0.09033	0.96607	-0.68943	-0.43502	-0.0388800000000001	-0.81611	-0.09831	0.8722	2.31089	1.00043	0.42705	7.94992	4.46801	-1.53028	0.3743	0.2364	6.75112	-0.0253	1.49041	0.23111	-1.22756	1.30663	-1.45603	-0.72906	-0.11933	-1.00107	-0.23066	0.78197	-0.84765	-0.36953	-2.11594	-3.08038	4.5836	1.06605	0.4312	0.54861	4.04513	0.75058	-0.07375	-0.31201	1.21415	0.53053
U.067	C57Bl/6	Urine	d70	Female	023Mus-2.csv	Pass	0.58623	-0.47506	0.54452	-0.18417	-0.51462	-0.49913	0.0367399999999999	0.45519	1.06329	0.87092	1.30758	0.68367	6.48123	3.51353	-1.62564	0.30571	0.32253	4.20407	-0.34409	-0.0373500000000001	0.45048	-1.46912	0.42479	-1.30652	0.31113	0.30299	-0.54388	0.3893	0.40158	-0.18191	-0.68442	-1.06949	-2.58032	3.59344	0.80911	0.76765	0.86645	3.36417	1.51706	0.11644	-0.26455	1.45849	-0.44854
U.068	C57Bl/6	Urine	d70	Female	023Mus-2.csv	Pass	0.39729	-0.20767	0.39536	-0.03347	-0.13886	-0.65736	-0.87731	0.57794	0.78826	0.4158	1.13211	0.46458	3.62113	5.95888	-1.14996	0.52705	0.29742	2.04565	-0.51733	-0.3973	0.38534	-0.61367	0.43779	-1.47849	0.07736	-0.32308	-0.67617	0.00689999999999991	-1.1926	-0.53945	-0.63812	-0.84312	-2.842	2.45894	0.69647	0.71186	0.86211	3.01043	1.23539	-0.14355	-0.55564	1.36682	0.59204
U.069	C57Bl/6	Urine	d70	Female	023Mus-2.csv	Pass	0.43518	-0.74319	0.41757	-0.52812	-0.10063	-0.27296	-0.91089	0.47725	1.62447	0.53209	1.19243	0.45895	6.3028	4.38092	-1.2803	0.22074	0.505	5.33367	0.01839	-0.0313800000000001	0.62863	-1.19636	0.56502	-1.26452	0.23222	0.32679	-0.65224	-0.0650400000000001	-0.48262	-0.61589	-0.29486	-1.37462	-2.78733	4.2303	0.79471	0.44965	0.74867	4.39412	1.3284	-0.20191	-0.623	1.73066	0.14217
U.070	C57Bl/6	Urine	d70	Female	023Mus-2.csv	Pass	0.55581	-0.38606	0.85604	-0.79428	0.26016	-0.37106	-0.45311	0.35958	0.894	0.38389	1.16225	0.33884	5.9614	6.02995	-1.48917	0.16575	0.47221	5.9209	-0.18702	0.0909699999999999	0.38371	-1.25667	0.7496	-1.39879	0.1332	0.28201	-0.37773	0.0610899999999999	1.76881	-0.50368	-0.65261	-0.89683	-3.25478	3.42494	0.8575	0.68631	0.97043	4.97625	1.27057	-0.34031	-0.31816	1.48305	1.08467
U.002	C57Bl/6	Urine	d5 IKK-015	Female	016Mus-1	Pass	0.60787	-0.04676	1.28034	-0.35751	0.10145	-0.76796	-1.54845	0.61116	0.83988	0.78292	1.19232	0.66211	3.61601	2.58076	-1.02798	0.23263	0.62703	3.74988	-0.05225	0.82057	0.47897	-1.01994	0.60976	-0.95464	0.37339	0.13629	-0.66265	0.93787	-1.03282	-0.05413	-0.07669	-0.11349	-2.2767	1.76819	0.84221	0.80232	0.76197	2.79537	1.58978	0.51651	-0.1777	1.21876	-0.44756
U.003	C57Bl/6	Urine	d5 IKK-015	Female	016Mus-1	Pass	0.35734	0.44058	1.54293	-0.51014	-0.06936	-0.2272	-0.71767	0.94728	1.86419	2.57852	1.37509	0.63596	9.07359	5.23793	-1.02202	0.29226	0.94185	6.43548	-0.31314	3.90099	0.40145	-1.19667	2.43113	-1.03252	0.78015	3.21009	-0.18923	0.78478	-1.24783	-0.20269	0.19293	0.56705	-2.37836	4.19434	1.2585	0.78208	1.25296	7.48626	1.72391	0.08504	-0.03353	1.38808	-0.45153
U.004	C57Bl/6	Urine	d5 IKK-015	Female	016Mus-1	Pass	0.07798	-0.47112	1.02345	-1.2746	-0.54094	-0.69104	-1.38736	0.33877	0.51016	0.6053	0.65066	0.29292	3.446	3.05123	-0.81442	-0.32267	0.30965	5.94691	-0.40284	-0.05541	0.5152	-1.63198	-0.10646	-1.26282	0.08661	-0.7051	-1.25206	0.27026	-0.53482	-0.39736	-0.26983	-0.86552	-3.35363	2.37454	0.48252	0.57357	0.05645	4.06938	1.05122	-0.19534	-0.30196	0.49897	-1.15476
U.005	C57Bl/6	Urine	d5 IKK-015	Female	016Mus-1	Pass	0.79852	-0.1487	1.94802	-0.54204	0.34455	0.55568	4.31607	0.64811	4.50927	3.1852	2.08146	3.58267	9.29928	5.61738	0.83285	0.69571	2.29933	6.68822	0.16349	5.28757	0.28168	-0.33295	3.16658	-0.72735	0.45599	0.55113	0.8149	0.85828	-0.74027	-0.4121	0.99965	1.87289	-2.45264	5.61131	1.05619	0.69989	2.72308	8.65557	1.5527	-0.13434	-0.06253	1.73619	1.90597
U.008	C57Bl/6	Urine	d0 IKK-015	Female	016Mus-1	Pass	0.45738	0.17518	1.53332	-0.5894	0.1861	-0.05226	-0.6514	0.43818	0.76785	1.76796	1.10559	0.65162	8.82738	3.35537	-0.91509	0.46369	0.42866	6.45038	-0.04082	2.04217	0.29772	-0.93354	1.09054	-1.36018	0.45388	-0.57245	-0.34941	0.70092	-0.56285	-0.41809	-0.00323	-0.6472	-2.64778	4.32296	1.08611	0.96935	0.505	3.48258	1.29409	-0.26629	0.0545	1.28408	-0.15316
U.009	C57Bl/6	Urine	d0 IKK-015	Female	016Mus-1	Pass	0.28346	-0.21782	1.4424	-0.58374	-0.53545	-0.67928	-1.22144	0.6493	0.46895	0.71683	0.74915	0.38037	5.9061	3.54475	-1.13159	0.13518	0.32438	7.30088	-0.29305	0.03469	0.59549	-0.95677	0.27406	-1.09376	-0.01699	-0.52845	-0.72459	0.48358	1.52852	-0.33598	-0.05659	-1.15777	-2.76918	2.77394	0.81284	0.54393	0.43835	3.88458	1.40237	0.39636	-0.07346	0.92383	-0.90162
U.010	C57Bl/6	Urine	d0 IKK-015	Female	016Mus-1	Pass	0.45807	-0.3512	0.95416	-0.25207	-0.39937	-0.75048	-1.35744	0.24439	0.71517	0.64685	0.84293	0.51789	6.41141	3.40734	-1.06913	-0.06842	-0.23879	5.90915	-0.32093	0.72327	0.58617	-1.41058	0.39725	-1.33619	0.39752	-0.36329	-0.3365	0.5125	-1.28242	-0.55024	0.04858	-0.16608	-3.03255	2.65763	0.69432	0.48796	0.00104	3.71096	0.87827	0.09436	-0.55111	0.83231	-0.86128
U.011	C57Bl/6	Urine	d0 IKK-015	Female	016Mus-1	Pass	0.48751	-0.20279	1.52588	-0.09334	0.26163	-0.37971	-0.82995	0.93204	0.98141	1.45157	1.46724	1.20106	6.088	2.79794	-0.9657	0.73625	0.42585	4.82073	0.20081	1.55641	0.60326	-0.58999	0.77935	-0.55058	0.63463	0.39173	-0.52907	1.13496	-0.90282	0.14851	0.03597	-1.17372	-2.11853	3.04161	1.28611	1.17121	0.80215	3.12443	1.67642	-0.00246	-0.10734	1.63388	-0.62133
U.013	Cdk4/Hgf	Urine	d0	Female	016Mus-1	Pass	0.56926	-0.05224	1.38174	-0.26732	0.15031	0.66903	-0.47239	0.9008	1.49347	1.21205	1.28161	0.85466	4.9768	3.97218	-0.97539	0.34845	0.66634	3.24901	0.16518	1.2138	0.69869	-0.71454	1.63807	-0.95442	0.70413	0.46464	0.4069	0.86582	-0.58128	0.02746	0.93696	-0.49377	-2.56395	2.76787	1.43259	1.11747	0.74634	2.83001	1.78748	0.70906	0.01748	1.57898	-0.44981
U.014	Cdk4/Hgf	Urine	d0	Female	016Mus-1	Pass	0.6725	-0.19905	1.67861	-0.8116	-0.19405	-0.62541	-0.84504	0.70164	0.98499	0.85443	1.23607	0.55023	4.92595	5.1737	-0.77802	0.14367	0.52267	3.88783	-0.18895	0.36667	0.07431	-1.30154	0.65914	-1.03971	0.42627	-0.42274	-0.48784	0.96528	-1.13202	0.01608	0.33966	-1.04651	-2.67465	3.84294	1.24332	0.69076	1.01361	5.3224	1.65484	-0.58439	-0.10917	1.41134	0.99908
U.015	Cdk4/Hgf	Urine	d0	Female	016Mus-1	Pass	0.37297	-0.6065	1.34144	-0.34031	-0.12868	-0.07269	-0.80021	0.85016	0.91364	1.15065	1.31851	0.71878	2.87726	2.19573	-0.71512	0.81639	0.59906	4.30043	-0.22955	0.44023	0.37344	-1.2097	0.64732	-1.28422	0.07536	0.07621	-0.7327	1.04745	-0.71534	0.10257	-0.10061	-1.29553	-2.52276	2.29189	1.02587	0.86425	0.88105	3.35241	1.57269	0.11905	-0.06686	1.26359	-0.46956
U.016	Cdk4/Hgf	Urine	d0	Female	016Mus-1	Pass	0.93702	-0.32274	1.34508	-0.18501	0.19249	-0.42096	-0.64088	0.84874	0.98595	0.8788	1.36211	0.8088	2.821	3.14461	-0.64384	0.45436	0.72918	2.57562	0.00787	0.47063	0.62291	-0.86098	0.60571	-1.35007	0.60381	0.08689	-0.3425	0.83164	-1.07712	0.00232	-0.3083	-1.25744	-2.42178	2.46138	1.08161	0.99202	1.14918	3.20363	1.77999	0.68224	-0.13264	1.73279	-0.47681
U.017	Cdk4/Hgf	Urine	d0	Female	016Mus-1	Pass	0.99808	0.24486	1.45977	-0.32472	-0.04381	-0.32691	-0.86606	0.8569	1.1425	0.93109	1.50776	0.94364	3.36188	3.06686	-0.85427	0.45655	0.63953	2.77661	-0.1853	0.70568	0.59145	-1.26668	0.91203	-0.85523	0.563	0.49189	-0.33069	1.10303	-0.76159	-0.00346	-0.26885	-0.12854	-2.64782	2.32279	1.29169	1.24632	0.91512	3.79366	1.70733	0.242	-0.13538	1.70797	-0.28721
U.018	Cdk4/Hgf	Urine	d0	Female	016Mus-1	Pass	0.90961	0.1934	1.98747	-0.0523	0.76188	0.21183	0.26965	0.85382	2.80154	0.84826	1.73676	0.92846	7.01388	5.90248	-0.78582	0.39906	0.86395	4.28625	-0.02464	3.22026	0.40478	-0.76822	1.35316	-0.70618	0.84804	0.19101	0.0665	1.15748	-0.63818	-0.21926	0.31259	-0.50668	-2.16046	4.6572	1.291	1.40092	1.56743	4.41093	1.56063	0.00845	0.11851	2.06769	0.69624
U.019	Cdk4/Hgf	Urine	d0	Female	016Mus-1	Pass	0.75683	-0.24198	1.48086	-0.17867	0.49162	-0.6132	-0.931	0.6887	0.9668	1.12736	1.43212	0.95199	2.02728	1.51206	-0.58308	0.48637	0.70853	2.63919	0.02918	0.52577	0.80409	-0.69552	0.64854	-0.93937	0.26838	0.24532	-1.00745	1.05341	-1.09952	0.06834	-0.4149	-0.63444	-1.94077	1.80105	1.27051	1.1105	1.02508	2.87663	1.81869	0.2562	-0.19756	1.75065	-0.96739
U.020	Cdk4/Hgf	Urine	d0	Female	016Mus-1	Pass	0.985	-0.35453	1.68718	-0.30028	0.51209	-0.54969	-0.81569	0.93333	1.05457	1.11139	1.59986	0.99652	3.08239	3.40896	-0.9141	0.5187	0.6274	2.66641	-0.16931	0.50513	0.80576	-1.06396	0.80206	-0.84472	1.01012	0.63723	-0.35368	1.41533	-0.42499	0.13881	-0.15885	-0.69597	-1.76668	2.68185	1.62274	1.51784	1.30168	2.61109	1.74673	-0.1133	-0.13602	2.06803	-0.14642
U.021	Cdk4/Hgf	Urine	d0	Female	016Mus-1	Pass	1.01837	-0.29044	1.55822	-0.46172	0.46912	-0.508	0.59817	0.80431	1.65174	0.78105	1.37499	0.88061	6.40129	3.38336	-0.8837	0.28708	0.594	5.27919	0.08154	3.12257	0.67633	-0.94088	1.15751	-1.10222	0.73207	0.16189	-0.2345	0.91849	1.04677	0.11941	0.20694	-0.36784	-2.51609	2.77661	1.22421	0.97099	0.89998	3.49461	1.57864	-0.22283	-0.12903	1.63168	-0.72871
U.022	Cdk4/Hgf	Urine	d0	Female	016Mus-1	Pass	0.49287	-0.17914	1.50326	-0.17102	-0.32459	-0.35903	-0.98995	0.69559	1.62653	0.58351	1.33471	0.64256	5.99827	4.23382	-0.84844	0.29045	0.78493	3.87939	-0.19342	2.62981	0.47066	-0.77322	0.76744	-1.11432	0.38177	0.22159	-0.70111	1.13009	-1.32488	-0.10727	-0.29965	-0.58403	-2.57795	3.29426	0.97816	1.02117	1.11896	4.59864	1.58726	-0.49904	-0.2331	1.58476	-0.63947
U.023	Cdk4/Hgf	Urine	d0	Female	016Mus-1	Pass	0.62743	-0.4925	1.26702	-0.32457	-0.26219	-1.05288	-0.63482	0.72099	1.12717	0.92477	1.28875	0.82661	4.17649	4.15902	-0.96419	0.65935	0.53132	2.16869	-0.01069	0.24389	0.69014	-0.70807	0.63705	-1.05077	0.4783	-0.23061	-0.17175	1.33304	-0.96036	-0.26869	-0.62673	-0.85085	-1.7282	2.79103	1.33442	0.99938	0.70012	2.7867	1.4521	0.48763	-0.27854	1.62738	0.07044
U.024	Cdk4/Hgf	Urine	d24	Female	016Mus-1	Pass	1.11182	-0.02385	2.04197	0.12495	0.90735	-0.30675	0.46403	0.94152	2.51114	1.34305	1.40291	1.06314	6.94079	3.60756	-0.61635	0.43096	0.9501	6.07333	0.43228	3.56156	0.61772	-0.80625	0.97107	-1.023	1.1609	0.5689	0.08805	1.19333	-0.1463	-0.10799	0.47172	-0.1003	-1.86953	4.42572	1.35143	1.16041	1.15372	7.06018	1.80678	0.05425	-0.1308	1.73421	-0.20347
U.025	Cdk4/Hgf	Urine	d24	Female	016Mus-1	Pass	0.85565	-0.25325	2.01422	-0.44473	0.48359	0.65576	2.69085	0.68456	4.94128	0.98722	1.43565	1.12918	8.11634	6.01784	0.06084	0.38423	1.7074	5.83608	0.18716	5.81509	0.30027	-1.36164	1.40448	-0.74111	0.94906	2.19344	0.77801	0.6459	-0.81154	0.00396	0.47122	-0.5598	-2.23847	6.03039	0.98923	0.78769	2.68166	8.69992	1.38475	-0.68501	0.05657	1.39335	3.32632
U.026	Cdk4/Hgf	Urine	d24	Female	016Mus-1	Pass	0.88861	-0.33439	1.51989	-0.26258	0.10573	-0.42882	-0.84899	0.59118	1.03548	1.06945	1.35994	0.94918	5.62902	2.12004	-1.1104	0.06572	0.4691	2.81608	-0.15207	1.46005	0.55244	-1.02578	0.85198	-0.95383	0.34352	0.29065	-0.17408	1.06758	-1.14032	0.01272	-0.23722	-0.40491	-2.87839	2.0582	1.27284	1.06861	0.87164	2.72816	1.63392	0.41835	-0.09346	1.71145	-0.12359
U.027	Cdk4/Hgf	Urine	d24	Female	016Mus-1	Pass	0.55067	-0.03722	1.35293	-0.55423	-0.02728	-0.5978	-0.70593	0.79816	1.39009	1.52414	1.2845	0.61652	6.24566	2.84407	-0.75972	0.52014	0.74442	3.18542	-0.43464	1.47469	0.63255	-0.74158	1.01093	-0.74653	0.23058	0.43468	0.15911	0.90923	-1.10208	-0.03572	-0.51423	-0.26405	-2.29021	2.44372	1.20233	0.77342	0.9121	4.29373	1.66332	0.26296	-0.16655	1.5183	-0.0047
U.028	Cdk4/Hgf	Urine	d24	Female	016Mus-1	Pass	0.68746	-0.30203	1.76954	-0.04167	0.17647	-0.01082	0.46811	0.55961	1.6585	1.28155	1.4366	0.94329	8.95468	4.10256	-0.52474	0.41202	0.7844	6.1486	-0.15297	2.83258	0.74882	-0.81226	2.27761	-0.98184	0.55354	0.04729	0.20078	0.91659	0.18774	-0.24746	-0.17348	1.10178	-1.94265	4.39308	1.16719	1.00603	1.03194	4.86807	1.6005	-0.26815	-0.01414	1.67652	-0.63824
U.029	Cdk4/Hgf	Urine	d24	Female	016Mus-1	Pass	0.7957	-0.28097	1.4088	-0.07564	0.15091	-0.54923	-0.09228	0.85116	1.49711	0.9834	1.19159	0.81127	5.79838	3.0308	-0.83894	0.29087	0.57936	3.36064	-0.04352	2.3076	0.62218	-1.08476	0.8482	-1.01786	0.47247	0.27418	-0.69407	0.83073	-1.23507	-0.04752	-0.1446	-0.03607	-2.30782	2.07702	0.79071	0.9503	0.82118	6.13323	1.58283	0.07746	-0.05015	1.25279	-0.44619
U.030	Cdk4/Hgf	Urine	d24	Female	016Mus-1	Pass	0.48528	-0.31635	1.28203	-0.26356	0.03803	-0.45044	1.11681	0.55686	1.71538	0.96437	1.59106	0.76982	8.34384	4.38447	-0.77123	0.44176	0.71526	4.73791	0.24015	0.63856	0.70193	-0.94333	0.46135	-1.04976	0.18693	0.4123	-0.03523	0.87243	-0.90879	-0.14704	1.0662	0.06613	-2.52191	4.03186	0.85177	0.82589	1.08681	4.49289	1.46504	0.52871	-0.18716	1.57101	0.49021
U.031	Cdk4/Hgf	Urine	d24	Female	016Mus-1	Pass	1.12728	0.02297	1.88969	-0.33101	0.0111	-0.61375	-0.8152	0.82357	1.38068	1.33763	1.55422	1.51007	4.92447	4.41824	-0.71279	0.49331	0.47409	4.25891	-0.22759	1.62805	0.59511	-0.96001	0.91067	-0.60822	0.26209	-0.23237	-0.52511	1.11815	-0.82034	-0.07622	0.37049	-0.24285	-2.65457	3.18546	1.50273	1.04384	1.08666	7.05123	1.74415	0.60854	-0.13296	1.59161	-0.34165
U.032	Cdk4/Hgf	Urine	d24	Female	016Mus-1	Pass	1.03143	0.24046	2.01974	-0.24362	0.67388	-0.22674	-0.46713	0.61703	1.69998	1.70999	1.63583	1.70492	7.01967	3.16945	-1.10587	0.52435	0.62701	4.42898	-0.13902	2.157	0.89657	-0.9147	0.86132	-1.10794	0.73631	0.8165	-0.23349	1.20255	-0.64269	0.11814	-0.22907	-0.59231	-2.28235	2.89717	1.40604	1.06032	1.20065	6.65755	1.69107	0.37956	-0.14044	1.83566	-0.15844
U.033	Cdk4/Hgf	Urine	d24	Female	016Mus-1	Pass	0.19279	0.08814	1.64428	-0.26586	0.46559	2.38267	4.30224	0.53799	4.24048	1.17313	1.98833	1.07222	9.0268	6.18076	-0.98571	0.52798	0.83844	5.71958	-0.1794	5.93778	0.48996	-0.87552	1.61639	-0.80735	0.05021	0.21881	0.26723	1.18599	-0.54369	-0.23926	4.66383	-0.25227	-2.44315	5.92841	1.17299	0.83719	1.24776	5.03799	1.42891	-0.02428	0.14846	1.74709	1.88003
U.034	Cdk4/Hgf	Urine	d24	Female	016Mus-1	Pass	0.73629	0.10407	1.89352	-0.49743	0.73274	-0.39842	-0.45936	0.66542	1.62316	0.92559	1.34899	1.00537	9.14852	5.8326	-0.93446	0.18548	0.72239	3.8374	-0.04592	3.07973	0.50542	-0.70746	0.95682	-0.85784	0.97576	0.02113	0.51235	0.85353	-0.7562	1.36936	0.22696	-0.59535	-2.77258	6.25927	1.45399	0.94102	1.19956	4.6071	1.53129	0.02441	0.06369	1.38774	3.82101
U.035	Cdk4/Hgf	Urine	d48	Female	016Mus-1	Pass	0.58547	-0.26141	2.5033	-0.61761	0.35268	0.94228	0.98661	0.55072	2.56965	1.59256	0.95937	0.4379	8.95008	4.73633	-1.00492	0.36195	1.54988	7.18731	0.42518	4.97311	0.49691	-1.30588	2.68681	-1.18308	0.00362	0.4445	2.37513	0.54895	1.52328	-0.2722	0.37212	1.94784	-3.09998	7.13853	0.84373	0.6377	1.44384	5.16832	1.13502	-0.14441	0.15555	1.05507	-1.36235
U.036	Cdk4/Hgf	Urine	d48	Female	016Mus-1	Pass	0.67637	-0.08715	1.40163	-0.05192	0.45443	-0.61676	-0.9005	0.74507	1.05515	1.15658	1.34372	0.89251	5.23403	3.0348	-0.49808	0.57947	0.68975	4.4085	-0.35367	1.4857	0.17302	-1.61363	0.71994	-0.98337	0.01293	0.07798	-0.05034	0.782	-1.17855	0.02545	-0.2209	0.01911	-2.06411	2.73781	1.20618	0.9493	1.07654	4.1368	1.72657	0.11283	-0.06149	1.55029	0.22546
U.037	Cdk4/Hgf	Urine	d48	Female	016Mus-1	Pass	0.43024	0.19926	1.47532	-0.23339	-0.17068	-1.14979	0.05584	0.65335	1.59373	1.10922	1.29204	0.744	5.50366	3.88613	-0.69825	0.7981	0.78321	4.6884	-0.15471	3.02902	0.48564	-0.93889	0.74105	-0.77338	0.58556	-0.07923	0.12439	0.86637	-0.37453	-0.13002	-0.07013	-0.71971	-2.3699	2.68515	0.91726	0.77823	0.69118	3.20561	1.49874	-0.25525	-0.09225	1.38115	-0.70133
U.038	Cdk4/Hgf	Urine	d48	Female	016Mus-1	Pass	0.48497	0.1623	1.49838	-0.45416	0.21064	-0.488	-0.87514	0.59813	1.18484	1.04766	1.36601	0.68577	6.43374	3.95298	-0.81908	0.46537	0.66764	3.9814	-0.07369	1.66944	0.29025	-1.0129	0.84267	-1.16626	0.78681	0.21391	-0.50509	1.15921	-0.94047	-0.03875	-0.02809	-1.03084	-2.46059	2.67135	1.19937	1.36714	0.96507	3.5052	1.62675	0.41583	-0.09888	1.70713	-0.2104
U.039	Cdk4/Hgf	Urine	d48	Female	016Mus-1	Pass	0.59824	-0.13138	2.23565	-0.47814	-0.11364	-0.55446	0.22528	0.64118	1.55571	1.07882	1.17347	0.79208	7.67505	5.10429	-0.662	-0.00613	0.92277	6.5898	-0.20443	3.87911	0.49011	-1.23025	0.94889	-1.03147	0.34962	0.34969	1.72808	0.60878	-0.00884	-0.21326	-0.26436	-0.42314	-2.99711	3.77362	0.95708	0.78793	1.00143	5.49359	1.49496	-0.47147	-0.25979	1.23061	-0.49231
U.040	Cdk4/Hgf	Urine	d48	Female	016Mus-1	Pass	0.85929	-0.65449	1.78013	-0.48325	0.13338	-0.16917	-0.24457	0.6771	1.18694	0.89653	1.25662	0.77147	6.99702	4.70054	-0.98735	0.42414	0.6585	2.71571	-0.15371	1.55963	0.42179	-0.98687	0.59402	-1.06134	0.84408	0.2243	0.45547	0.9655	-0.56377	-0.01342	-0.90713	-0.41418	-2.44798	3.77584	1.00098	0.96932	0.58455	3.65071	1.60594	-0.3801	-0.18906	1.48084	0.68715
U.041	Cdk4/Hgf	Urine	d48	Female	016Mus-1	Pass	0.9642	-0.08826	1.88661	-0.17513	0.46319	-0.52172	0.12777	0.87134	2.21401	1.20182	1.70054	1.75071	8.59	4.45537	-0.36482	0.70485	1.27328	5.37845	0.10545	3.11566	0.78015	-0.86954	1.4432	-0.81017	0.68798	0.50292	0.36787	1.4019	-0.41349	0.16542	-0.25234	-0.42475	-2.20678	4.93808	1.41209	1.33839	1.57587	5.4805	1.63186	-0.054	-0.02625	1.97838	-0.4411
U.042	Cdk4/Hgf	Urine	d48	Female	016Mus-1	Pass	0.76762	0.32437	1.58027	-0.41389	0.4595	-0.28841	-0.4901	0.96569	1.31368	0.90971	1.52067	1.03511	5.03914	4.02264	-0.61181	0.46195	0.51926	3.34568	-0.11668	1.17921	0.56074	-0.74836	0.631	-0.90459	0.52592	-0.06715	-0.09161	1.31767	-0.76093	-0.25133	0.06855	-0.78944	-2.2457	3.05051	1.43362	1.13114	0.96936	3.66048	1.7378	0.29439	-0.04857	1.75149	-0.16926
U.043	Cdk4/Hgf	Urine	d48	Female	016Mus-1	Pass	0.74737	0.15828	1.697	-0.10946	0.29411	-0.22903	-0.48151	0.66885	1.72277	1.45387	1.3243	0.74146	8.48363	3.46607	-0.63744	0.25573	1.00237	4.76413	-0.30618	3.33043	0.35951	-0.9139	1.80446	-0.8674	0.7147	0.43382	0.03686	1.22019	-0.13441	0.26867	-0.0856	0.81018	-2.49465	3.65401	1.45467	0.89584	1.1911	3.26882	1.82633	-0.06246	0.00045	1.67256	-0.01303
U.044	Cdk4/Hgf	Urine	d48	Female	016Mus-1	Pass	0.59225	-0.32942	1.69832	-0.14442	0.57283	0.2189	0.71262	0.78624	2.12762	1.25077	1.42313	0.86978	8.76989	4.50056	-0.45648	0.30316	0.57358	4.12268	-0.19498	3.82793	0.57418	-0.96978	0.47105	-1.32681	0.07502	0.3005	-0.23198	0.81049	-1.24453	-0.1703	-0.26589	-0.20929	-2.50618	4.22541	1.07822	1.06802	0.99377	3.44202	1.6163	-0.38547	-0.25555	1.60686	1.17371
U.045	Cdk4/Hgf	Urine	d48	Female	016Mus-1	Pass	0.9516	0.74789	1.93549	-0.051	0.3073	-0.2767	-0.2797	1.03636	1.48236	1.34025	1.73855	1.2433	6.66828	3.96162	-0.5999	0.79507	0.75465	2.81347	0.2036	1.60376	0.82705	-0.59411	0.89495	-0.73657	0.82196	0.89125	0.06869	1.26276	-0.62246	0.30364	-0.24426	-0.49483	-2.16036	2.73004	1.28623	1.29353	0.97417	2.94276	1.99951	0.56672	-0.17796	2.03444	0.66112
U.046	Cdk4/Hgf	Urine	d70	Female	016Mus-1	Pass	0.95217	-0.34274	2.22723	0.15517	0.66786	-0.48233	0.59504	0.6691	1.43495	0.98131	1.79281	1.00056	7.20004	4.98181	-0.69556	0.7414	0.69862	5.66133	0.01001	2.97972	0.66793	-1.00635	1.21579	-0.77199	0.67069	0.11981	0.69908	1.2425	-0.12345	-0.06116	0.32905	-0.11968	-2.31072	3.55973	1.12895	1.30131	1.33783	4.71112	1.75818	0.29831	-0.10601	1.94386	-0.10765
U.047	Cdk4/Hgf	Urine	d70	Female	016Mus-1	Pass	0.3726	-0.05391	1.7727	0.00603	0.20457	-0.81269	-0.7936	0.82975	1.53526	1.1101	1.4905	0.98314	3.23593	3.09024	-0.74933	0.35319	0.63038	2.11429	-0.01618	0.68514	0.56672	-0.75486	0.8602	-1.01573	0.59211	0.69283	-0.36666	1.1762	-0.86414	0.03877	-0.56166	-0.70118	-2.29389	2.06318	1.22075	1.31739	1.05411	3.78259	1.74336	0.47487	-0.14709	1.83276	-0.03283
U.048	Cdk4/Hgf	Urine	d70	Female	016Mus-1	Pass	0.31668	0.20073	1.76826	-0.6445	0.45636	-0.55749	0.21621	0.57494	1.88497	1.22737	1.06487	0.76155	7.83409	5.44899	-0.62167	0.55124	1.13848	5.80996	0.07768	5.40266	0.40158	-1.19769	1.51658	-1.17122	0.15595	0.28425	0.73212	0.90781	-0.36797	-0.66861	0.03432	0.86467	-2.80153	3.57139	1.13565	0.83376	0.77	5.37299	1.45749	0.20873	0.00354	1.06663	-0.41399
U.049	Cdk4/Hgf	Urine	d70	Female	016Mus-1	Pass	0.56394	0.37502	2.40604	-0.59281	0.13256	-0.46633	-0.85559	0.87922	1.2094	0.95754	1.34355	0.78938	5.62546	5.1635	-0.5751	0.53476	0.61648	3.17153	-0.15603	1.6746	0.6286	-0.96819	0.51835	-0.86	0.52883	0.37976	-0.40183	0.82374	-0.96022	-0.13538	0.11059	-0.77148	-2.46545	3.28676	1.17634	1.01988	1.08672	4.4336	1.63718	0.21334	-0.13402	1.63454	1.04378
U.050	Cdk4/Hgf	Urine	d70	Female	016Mus-1	Pass	3.14729	0.84193	3.60356	-0.66513	0.61964	-0.16189	-0.54493	0.67574	1.83418	0.97187	1.42371	0.7282	9.2283	6.83376	-0.56501	0.87011	1.10342	6.87678	-0.03933	4.91695	0.34314	-0.99986	1.09155	-0.34971	0.74044	0.53191	2.37496	1.10075	-0.56369	-0.03543	0.62795	-0.58212	-2.07451	4.42779	0.74397	1.02245	1.16272	5.79898	1.47208	-0.01936	0.1279	1.61576	1.53459
U.051	Cdk4/Hgf	Urine	d70	Female	016Mus-1	Pass	0.29984	-0.41575	1.20326	-0.06172	0.03861	-0.53371	-0.75291	0.8931	1.13542	0.8783	1.03511	0.58965	2.56784	4.89111	-0.98826	0.74223	0.47635	1.28542	-0.08599	0.60659	0.77765	-1.00997	0.54742	-0.92345	0.00049	0.16078	-0.5154	0.87882	-1.29948	-0.15719	-0.36069	-0.37542	-2.29862	2.49547	1.06131	0.58727	0.74111	4.0465	1.726	0.39001	-0.11083	1.07312	0.66415
U.052	Cdk4/Hgf	Urine	d70	Female	016Mus-1	Pass	0.50067	-0.16694	2.3901	-0.45062	-0.14277	-0.68395	-0.72604	0.56185	1.21386	1.10974	1.15977	0.67582	5.35687	5.36324	-0.63924	0.56876	0.4326	3.12659	-0.18062	1.14348	0.51701	-0.86958	0.69401	-1.08136	-0.13888	0.35183	0.21671	0.77914	-0.85621	-0.08419	-0.67798	-0.59652	-2.52152	3.49715	0.93842	1.00064	1.0605	5.02179	1.60297	0.27011	-0.00794	1.11085	0.71145
U.053	Cdk4/Hgf	Urine	d70	Female	016Mus-1	Pass	0.64551	-0.72802	1.58888	-0.23753	0.39506	-0.46905	-0.46363	0.82711	1.36928	0.86751	1.5485	0.828	4.17715	4.25154	-0.43959	0.71427	0.58819	1.9519	0.04724	0.85048	0.64069	-0.85011	0.614	-0.88775	0.7806	0.52188	-0.317	1.3078	-0.71299	-0.10664	-0.39473	-0.41337	-2.25617	3.13998	1.3191	1.21366	0.88162	3.35018	1.72546	0.41803	0.00453	1.92915	0.20547
U.054	Cdk4/Hgf	Urine	d70	Female	016Mus-1	Pass	0.67882	-0.31808	1.82204	0.11293	0.50499	-0.31905	-0.56007	0.86627	1.27997	1.25456	1.86745	0.88942	6.73798	2.55825	-0.6233	0.36093	0.88538	2.39749	0.13896	2.27706	0.78075	-1.3578	1.67818	-0.77297	0.52243	0.94337	0.54063	1.46341	-1.0299	-0.00524	-0.0291	-0.51019	-1.86053	1.9018	1.48226	1.23548	1.51307	1.86946	1.85195	-0.192	-0.07054	2.07464	-0.27923
U.055	Cdk4/Hgf	Urine	d70	Female	016Mus-1	Pass	0.45074	-0.20174	2.48695	-0.29572	0.25239	-0.29411	-0.0944	0.7216	1.72561	1.07696	1.55588	0.87651	7.26035	5.33311	-0.82023	0.42938	0.47062	2.95642	-0.27033	1.70622	0.68308	-1.15216	0.57532	-1.06844	0.7193	0.56466	-0.05749	1.09025	-1.07428	0.32408	-0.19971	-0.54959	-2.48619	4.85775	1.17923	1.14766	1.51866	4.30085	1.81247	0.33751	-0.17028	1.85049	-0.01759
U.056	Cdk4/Hgf	Urine	d70	Female	016Mus-1	Pass	0.3627	-0.14531	1.72346	-0.12029	-0.27749	-0.55701	-0.84876	0.76954	1.02784	0.80762	1.00424	0.89758	5.36986	3.73374	-0.74512	0.2912	0.30234	2.01321	-0.44955	0.86033	0.30281	-0.89682	0.70782	-1.00169	0.14458	0.4285	-0.76488	0.81354	-0.98203	-0.10103	-0.60231	-0.13406	-2.05887	3.24656	1.07122	0.76117	0.87373	3.25301	1.48922	0.31059	-0.2916	1.25343	-0.25104
U.057	Cdk4/Hgf	Urine	Long monit CTRL	Female	016Mus-1	Pass	0.56448	-0.20419	1.57721	-0.23112	0.24351	-0.45987	-0.86021	0.68153	1.0913	1.09528	1.19053	0.87938	4.42426	4.21099	-0.9089	0.50748	0.8013	3.21367	-0.09488	0.95918	0.57739	-1.27898	0.69029	-1.1269	-0.07469	0.38615	-0.03216	0.8207	-0.39749	-0.22612	-0.2158	-1.11609	-2.526	3.10347	1.32338	1.13452	0.76728	3.79553	1.57126	-0.29291	-0.17703	1.63474	-0.10551
U.058	Cdk4/Hgf	Urine	d24	Female	016Mus-1	Pass	0.83622	0.19136	1.34579	-0.5827	-0.00099	-0.69048	-1.0913	0.69992	0.95595	0.79982	1.32103	0.61029	4.96891	3.73476	-1.05593	0.4492	0.35636	4.09886	0.13726	0.49422	0.43949	-1.41962	0.73327	-1.11633	0.51512	-0.05099	-0.31291	0.93005	-0.13857	-0.11545	-0.69333	-0.56666	-1.85316	2.22547	1.09896	1.03539	0.82318	3.72317	1.58208	-0.32605	-0.02134	1.38401	-0.35261
U.059	Cdk4/Hgf	Urine	d24	Female	016Mus-1	Pass	0.43654	-0.32742	1.60655	-0.46579	0.29523	-0.43682	-0.71599	0.74325	1.07828	1.0021	1.60523	0.90978	4.11355	2.25413	-0.9027	0.0495	0.62997	3.67915	0.16438	0.68944	0.77249	-0.90829	0.87985	-1.00681	0.73625	-0.11925	-0.39444	1.23893	-0.92554	0.11256	-0.22494	0.21873	-2.53014	2.05147	1.44106	1.10781	1.19358	3.28351	1.71323	0.32492	-0.15947	2.00606	-0.46567
U.060	Cdk4/Hgf	Urine	d24	Female	016Mus-1	Pass	0.43501	-0.14214	1.47739	-0.13493	-0.49133	-0.44956	-0.61547	0.5483	0.97718	0.94614	1.37243	0.74719	5.22198	1.44243	-0.74479	0.52615	0.51221	2.63003	0.0501	2.01292	0.71776	-0.96285	0.8265	-0.78473	0.04747	0.54484	-0.61563	1.25536	-1.05182	-0.19997	-0.09926	-0.62479	-2.16549	2.00832	1.22688	1.029	0.72472	2.28898	1.68427	-0.13165	-0.05516	1.44859	-0.57548
U.061	Cdk4/Hgf	Urine	d48	Female	016Mus-1	Pass	0.73132	-0.58712	1.52477	-0.16384	0.05048	-0.60784	-0.97663	0.60385	1.11928	0.63414	1.24272	0.83866	5.44069	3.96491	-0.87125	0.0411	0.26368	1.86988	-0.31523	0.97925	0.75733	-0.85881	0.44002	-1.09074	0.17001	0.0801	-0.47683	0.8529	-1.03384	-0.26845	-0.78441	-1.23066	-2.71713	2.27527	1.1899	0.98042	0.53849	3.64257	1.48517	0.02353	-0.46939	1.35474	-0.13658
U.062	Cdk4/Hgf	Urine	d48	Female	016Mus-1	Pass	0.30822	0.18268	3.08061	-0.39308	-0.32115	-0.24663	-0.837	0.76153	0.93649	0.91509	1.93917	0.75673	4.38952	4.0773	-1.03614	0.62577	0.32825	2.60008	-0.33139	0.82833	0.67283	-1.12018	1.84347	-0.9324	0.17588	-0.3264	0.38634	3.92078	-0.24836	-0.45498	-0.22827	-0.58352	-2.42786	2.89267	1.16338	0.86511	0.29176	3.28711	1.55985	-0.12205	-0.01619	1.23152	-0.0959
U.063	Cdk4/Hgf	Urine	d48	Female	016Mus-1	Pass	0.60401	0.33161	1.56013	-0.3708	-0.10139	-0.85221	-0.45345	0.60702	1.18073	0.90559	1.15042	0.99081	4.51479	4.54388	-0.73627	0.45113	0.62318	3.30519	-0.14869	0.9581	0.68133	-1.05184	0.6152	-0.81388	0.59905	-0.04578	-0.20657	0.9308	-0.2589	0.09696	-0.30125	-0.03823	-2.74065	2.75898	1.32564	1.04591	0.50738	4.21818	1.62245	-0.09816	-0.05199	1.35402	-0.94754
U.064	Cdk4/Hgf	Urine	d70	Female	016Mus-1	Pass	0.56367	-0.09291	1.70369	-0.4212	0.51839	-0.02116	-0.64527	0.95444	0.91496	1.02762	1.43619	0.58006	7.31192	5.14933	-0.72434	0.42594	0.74312	5.52547	0.33385	0.9199	1.03631	-1.08711	0.86429	-1.08006	0.61303	-0.15411	-0.34025	1.12536	-0.79586	0.15928	-0.17584	-0.35548	-2.71515	4.06203	1.52668	1.03369	1.3322	6.16905	1.76358	-0.06996	0.22631	1.75362	0.20689
U.065	Cdk4/Hgf	Urine	d70	Female	016Mus-1	Pass	1.24467	0.12634	1.84265	-0.06519	0.58843	-0.13014	-0.22058	0.87199	1.43355	1.17117	1.86045	0.97327	5.4945	4.68984	-0.56428	0.48563	0.75532	3.83108	0.25592	1.414	1.11224	-0.89708	1.14724	-0.8352	0.92728	-0.20729	-0.35737	1.56858	0.38215	0.24895	0.23075	-0.22002	-2.3087	3.32374	1.42546	1.55551	1.33035	2.9704	1.81304	-0.04555	0.02506	2.05873	-0.14325
U.066	Cdk4/Hgf	Urine	d70	Female	016Mus-1	Pass	0.47398	-0.42235	1.43474	0.37993	0.2701	-0.70094	0.12758	0.65244	0.99948	0.8862	1.19669	0.83245	3.71416	4.13026	-0.86748	0.31984	0.58359	2.81157	-0.32195	0.63088	0.61676	-1.64246	0.4476	-1.12954	0.43398	0.22231	-0.70355	0.8394	-0.38734	-0.01895	-0.58355	-0.39287	-2.10824	3.2192	1.21765	0.98733	0.85158	2.57104	1.72423	0.23286	-0.25435	1.52839	-0.28043
U.067	Cdk4/Hgf	Urine	d70	Female	016Mus-1	Pass	0.52789	-0.12243	1.72764	-0.3248	-0.00292	-1.02984	-0.14559	0.73558	1.18085	0.68251	1.2006	0.59028	5.59175	5.16675	-0.95404	0.41539	0.32017	3.30883	0.03204	2.14468	0.60182	-1.28739	0.66036	-1.15356	0.24479	0.2397	-0.37726	0.70859	-1.04263	-0.29891	-0.38334	-0.68518	-3.22684	2.95385	0.81719	0.75047	0.84646	5.03813	1.57978	-0.17534	-0.05123	1.34982	-0.96779
U.068	Cdk4/Hgf	Urine	d70	Female	016Mus-1	Pass	0.86134	-0.27994	1.44306	-0.25961	0.19173	-0.40941	-0.53184	0.61875	1.04189	0.72883	1.42649	1.00311	4.58932	3.80308	-0.75857	0.39469	0.39142	2.20783	-0.24224	0.53697	0.57531	-0.95968	0.59941	-0.73908	0.62544	-0.12041	-0.45027	1.18752	-0.53581	0.02513	-0.44252	0.16499	-2.47016	2.52342	1.10647	1.09805	0.91888	4.18065	1.62498	-0.18559	-0.10993	1.70544	-0.02765
U.069	Cdk4/Hgf	Urine	d70	Female	016Mus-1	Pass	0.80903	-0.25295	1.67589	-0.08153	0.81628	-0.59608	-0.69721	0.82185	1.17357	0.92828	1.6428	1.06788	4.00833	4.28851	-0.54704	0.36387	0.64527	2.37711	0.03478	0.78602	0.88963	-0.9426	0.79029	-1.08552	0.6308	0.25169	-0.59371	1.08346	-0.76529	-0.01929	-0.08343	-0.83777	-2.49954	2.59383	1.35476	1.33272	1.26792	3.5522	1.79042	0.0906	-0.18055	2.19447	-0.1956
U.070	Ulabelled time #50 urine?	Urine	Long monit endpoint	Female	016Mus-1	Pass	0.91201	0.53241	3.81746	-0.21686	1.27421	-0.557	1.2485	0.79301	5.51771	2.01648	1.85004	1.31169	8.84727	6.97342	0.00789	1.37161	2.4688	7.20334	0.34882	3.8232	0.9364	-0.30888	0.92166	-0.18217	0.58953	1.11352	2.99565	1.12459	-0.48899	-0.22759	0.00725	1.43697	-2.17649	5.26974	1.99047	0.86067	1.9056	10.00241	1.80599	-0.13692	0.28689	2.84781	1.84442
U.071	Cdk4/Hgf	Urine	Long monit endpoint	Female	016Mus-1	Pass	0.80265	0.86204	2.20658	-0.22643	0.70649	-0.48073	0.83018	0.9645	2.78683	6.00694	1.39402	1.24458	8.72039	6.14766	-0.5189	0.60811	1.72003	6.84603	-0.13814	2.84518	0.84179	-0.82535	4.32919	-0.33423	0.15526	0.3269	2.33324	0.86502	-0.50863	-0.22717	-0.65332	2.29797	-2.13659	4.38369	1.57117	1.01276	1.08867	9.40047	1.68784	0.47728	0.19397	1.25371	2.14791
U.072	Cdk4/Hgf	Urine	Long monit endpoint	Female	016Mus-1	Pass	2.0294	3.15993	5.00722	-0.27761	3.7556	1.33465	2.13034	1.21466	7.54938	4.35077	6.436	3.8691	9.32042	9.17428	1.2249	1.0502	3.94527	10.94732	1.43737	5.80131	0.8439	0.30799	6.18895	1.68416	1.97957	4.36681	5.15506	1.17291	-0.01646	-0.09248	1.59164	2.37605	-2.12478	5.58051	5.35927	0.87236	4.30421	13.35618	1.57084	0.69711	1.68255	5.53831	5.8403
U.073	Cdk4/Hgf	Urine	Long monit endpoint	Female	016Mus-1	Pass	1.09573	0.2486	4.8984	-0.42626	0.48663	0.08305	0.2308	1.15476	5.28266	2.24719	3.32797	0.98963	9.02814	7.55843	-0.22845	0.91519	2.66857	8.73993	0.20296	4.51917	0.3947	-0.50209	5.83062	0.54776	0.69682	2.94832	2.92207	0.99924	-0.73382	-0.47558	0.33646	4.23209	-2.42407	6.16028	2.43191	1.18609	3.12939	10.14827	1.56309	0.3409	1.32648	1.95838	4.41617
U.074	Cdk4/Hgf	Urine	Long monit endpoint	Female	016Mus-1	Pass	1.07323	0.06263	3.47827	-0.40157	0.24445	0.30415	0.06492	0.76033	3.73185	3.12331	2.68438	0.88253	9.03667	5.88869	1.42231	8.01273	2.61137	7.55471	0.14888	3.74832	0.07398	-0.82413	5.87362	0.30145	0.59992	1.03491	2.10908	0.93797	-0.58841	0.07301	0.34449	0.6702	-2.62392	5.86581	1.32986	0.97115	1.61224	7.77156	1.52803	0.09254	1.13406	1.76659	5.96072
U.075	Cdk4/Hgf	Urine	Long monit CTRL	Female	016Mus-1	Pass	0.76669	0.25719	2.11741	0.09648	0.5738	-0.38203	0.97364	1.06701	2.04609	0.96481	1.66847	1.12149	4.14652	4.33413	-0.60524	0.30925	0.91172	2.85663	0.44942	1.06867	0.81211	-0.43686	1.05619	-0.39032	1.00689	0.45947	-0.40953	1.54843	-0.62943	0.35958	0.32141	-0.34481	-1.65286	2.73001	1.43296	1.43812	1.16017	3.87772	1.68551	0.21229	0.23551	2.10738	-0.24016
U.076	Cdk4/Hgf	Urine	Long monit CTRL	Female	016Mus-1	Pass	0.72294	-0.32865	2.21296	-0.4573	0.31082	-0.42819	0.66681	0.4653	1.38418	1.32113	1.04608	0.57213	7.23428	4.07822	-0.9443	-0.14391	1.07729	6.96197	-0.02054	4.1276	0.28173	-1.08498	0.98426	-1.00131	0.24817	0.80979	0.02073	1.09517	0.87543	-0.24397	-0.227	-0.71755	-2.65185	4.13381	0.62301	0.68838	0.73342	7.42633	1.25939	0.15482	0.08429	1.17168	-0.33976
U.077	Cdk4/Hgf	Urine	Long monit CTRL	Female	016Mus-1	Pass	0.49627	-0.11274	1.65581	-0.19709	0.07158	-0.59328	-0.51063	0.89541	1.20143	0.95224	1.44569	0.91866	3.96178	3.87165	-1.10855	0.37137	0.72795	2.93321	0.1065	0.61958	0.47287	-0.52602	0.82494	-1.00502	0.30846	0.47833	-0.4054	0.99893	-0.49505	-0.22494	0.2481	0.22053	-2.20552	2.43177	1.14835	1.1118	0.88638	3.4235	1.56449	0.5781	0.09094	1.68237	-0.13788
U.078	Cdk4/Hgf	Urine	d0	Male	016Mus-1	Pass	1.46209	1.62277	2.28996	-0.21968	0.38421	0.11458	-0.48198	0.99928	1.28957	2.0123	1.31652	0.97783	9.19275	3.41029	1.31146	0.35605	0.94981	5.11456	0.94618	1.59076	1.35148	-0.04551	1.517	0.4419	1.04551	0.60758	0.55242	3.44184	-0.15429	-0.0996	0.66358	-1.31686	-2.35045	3.38732	2.22994	1.48649	1.21669	3.83082	1.69696	1.0312	0.15177	1.64049	0.01702
U.079	Cdk4/Hgf	Urine	d0	Male	016Mus-1	Pass	0.54978	-0.37349	1.44583	-0.62725	-0.44235	-1.00494	-1.65136	0.55251	0.57069	0.61492	0.75577	0.56549	2.2721	4.10287	-1.05236	0.03703	0.57364	2.54075	-0.57468	-0.01178	0.19474	-1.57104	0.20302	-1.2053	-0.18563	-0.6094	-0.29338	0.71295	-0.83687	-0.37479	0.05532	-0.78727	-2.8671	2.73972	0.8653	0.64134	0.34351	5.64751	1.30101	-0.99577	-0.42931	1.10574	-1.12408
U.080	Cdk4/Hgf	Urine	d0	Male	016Mus-1	Pass	0.34384	-0.05823	1.30612	-0.99799	-0.28575	-1.42584	-1.2219	0.45167	0.53502	0.44934	0.85067	0.45795	2.39452	3.54614	-1.58859	-0.04208	0.14126	3.60868	-0.4214	0.04015	0.00988	-1.21772	0.01097	-1.3108	-0.23788	-0.06932	-0.61586	0.71513	-1.26885	-0.23981	-0.01215	-1.52785	-2.53508	2.83992	0.84903	0.5944	0.30431	5.30036	1.3017	-0.04202	-0.25011	0.92181	-0.5351
U.081	Cdk4/Hgf	Urine	d0	Male	016Mus-1	Pass	0.80956	-0.35378	1.61282	-0.23717	-0.02822	-0.6641	-0.75343	0.45774	0.63816	1.14293	1.24488	0.50242	5.97304	3.17404	-0.71219	-0.22479	0.29497	5.7406	-0.20881	1.46426	0.43806	-1.11766	0.57416	-1.22645	0.14674	-0.21173	-0.54722	4.05343	-0.64799	-0.39581	-0.02211	-0.58299	-2.18391	3.33671	0.9984	0.65074	0.43287	4.22348	1.20323	-0.5836	-0.27952	1.56343	0.04508
U.082	Cdk4/Hgf	Urine	d0	Male	016Mus-1	Pass	0.74584	-0.02675	3.69184	-0.37646	0.05524	-0.53848	-0.97917	0.65059	1.06877	1.4096	1.17633	0.61068	4.31646	4.0329	-0.14367	0.32251	0.13258	5.36041	0.01081	0.41812	0.79192	-1.28924	0.43942	-1.187	0.44225	-0.02155	-0.52339	1.39396	-0.58112	-0.26554	-0.15781	-0.03364	-2.82608	3.02655	1.25324	0.90495	0.71844	5.21881	1.62019	0.09116	-0.31351	1.42112	0.15444
U.083	Cdk4/Hgf	Urine	d0	Male	016Mus-1	Pass	0.72454	-0.02602	1.5524	-0.19294	-0.20045	-0.81147	-1.0721	0.59742	0.69678	0.90774	1.21177	0.82571	3.63436	4.34694	-1.02411	0.21385	0.68591	3.5586	-0.1892	0.46634	0.56367	-1.16436	0.48968	-1.0651	0.33495	-0.22504	-0.10344	0.87714	-0.97814	-0.09416	-0.17757	-0.54262	-2.83974	2.85007	1.19566	0.868	0.62443	5.86008	1.6812	-0.04957	-0.20296	1.5455	0.79132
U.084	Cdk4/Hgf	Urine	d0	Male	016Mus-1	Pass	1.13718	0.28528	5.68224	-0.17413	0.46988	-0.40491	-0.94113	0.53611	1.29114	1.28021	1.42068	0.803	3.81142	4.36584	0.87724	0.17547	0.65794	4.89588	0.03635	0.69405	0.54844	-0.91073	0.69357	-1.05287	0.5027	0.03723	-0.2212	1.18948	-0.72965	-0.19284	0.24761	-0.3703	-2.31038	3.01168	3.65793	1.02043	0.99576	5.69982	1.63768	0.37481	0.07748	1.67906	0.59333
U.085	Cdk4/Hgf	Urine	d0	Male	016Mus-2	Pass	0.77606	-0.50652	1.02607	-0.94862	-0.32022	-0.68852	-0.63785	0.2847	0.7464	1.56878	0.85121	0.45415	7.05225	3.13123	-1.15863	0.03222	0.25021	5.45781	-0.54545	1.57121	0.17625	-1.10924	0.77062	-1.19172	0.10758	-0.44541	-0.89951	0.96304	-1.05157	-1.21006	0.05252	-1.71676	-3.06081	3.6245	1.25264	0.26057	0.08171	3.3436	1.24269	-0.09755	-0.58165	0.89261	-0.5853
U.086	Cdk4/Hgf	Urine	d0	Male	016Mus-2	Pass	0.77283	-0.02276	0.4049	-0.30787	0.20636	-0.6614	-0.70981	0.62288	0.97354	0.74469	1.14347	0.77651	3.84367	3.27298	-0.36039	0.41976	0.58656	4.06273	-0.1767	0.71977	0.48834	-1.06678	0.65496	-1.12056	0.54485	-0.19909	-0.20304	0.98222	-0.45599	-0.1723	0.04096	-0.41866	-2.09539	1.90845	1.77803	1.03907	0.74625	3.46881	1.56623	-0.67007	-0.27152	1.70798	-0.14087
U.087	Cdk4/Hgf	Urine	d24	Male	016Mus-2	Pass	0.82952	-0.23124	1.02702	-0.36646	0.13773	-0.30061	-0.84111	0.60964	1.99291	1.60066	1.28159	0.64996	6.05678	3.71174	-0.05786	0.52183	0.83757	5.30132	-0.21436	3.53911	0.19808	-1.01573	1.00944	-0.99047	0.26602	0.5453	-0.51082	2.99063	-0.68145	-0.06871	0.39881	-0.91149	-2.23642	3.96912	3.11463	0.65158	0.67378	2.16426	1.64901	0.1133	-0.29144	1.60544	-0.02929
U.088	Cdk4/Hgf	Urine	d24	Male	016Mus-2	Pass	0.55979	-0.31128	3.26425	-0.54519	0.19853	-0.57418	-0.6895	0.63399	1.24691	1.17861	1.30671	0.87661	6.99068	4.48422	-0.83754	0.65202	0.53915	3.73466	-0.03311	3.32037	0.58881	-1.0741	0.66226	-1.11049	0.60947	0.26372	-0.60055	2.03082	-0.72283	-0.0549	-0.00482	-0.76406	-2.23693	2.33203	0.88434	0.99662	1.09996	5.1265	1.87221	0.14818	-0.18949	1.59924	-0.39725
U.089	Cdk4/Hgf	Urine	d24	Male	016Mus-2	Pass	0.87695	-0.25917	1.12414	-0.16966	0.70315	-0.31726	-0.55016	0.88686	1.12736	0.64096	1.68197	1.22832	5.34328	3.41112	-0.53533	0.35753	0.56814	3.01839	0.01366	0.65895	0.75312	-0.8074	0.74676	-1.23104	0.61576	0.26224	-0.7501	1.34926	-0.57689	0.0677	-0.07339	-0.01867	-1.76896	2.21415	1.29163	1.32363	1.33104	4.22083	1.8662	0.31087	-0.03806	2.16125	-0.25177
U.090	Cdk4/Hgf	Urine	d24	Male	016Mus-2	Pass	0.58717	-0.13288	2.16485	-0.13109	-0.9023	-0.83848	-0.37354	0.23682	2.11944	0.93193	1.33598	0.70183	6.08808	4.09039	0.7965	0.52738	0.74005	5.2925	0.02155	3.26321	0.32454	-1.65526	1.06416	-1.23723	-0.17242	0.87813	-0.77558	3.11019	-0.81529	-0.57928	-0.09243	-0.96906	-2.80457	4.94253	3.81476	0.7698	0.5645	3.21163	1.24795	-0.61885	-0.38173	1.62317	0.09566
U.091	Cdk4/Hgf	Urine	d24	Male	016Mus-2	Pass	0.90726	0.03144	4.69811	-0.36397	0.17997	-0.59288	-0.64099	0.56786	1.19681	1.49722	1.23156	0.77022	1.69684	5.28463	-0.92309	0.44134	0.71055	5.03651	-0.1327	0.66851	0.42779	-0.84586	1.10179	-0.51609	0.55166	0.28213	-0.39347	-0.03715	-1.05523	-0.27632	-0.36707	-0.06166	-2.99514	2.84926	1.44216	0.99671	1.02305	6.98779	1.49838	-0.09626	0.34931	1.49984	-0.14003
U.092	Cdk4/Hgf	Urine	d24	Male	016Mus-2	Pass	0.57175	-0.46417	6.07491	-0.28666	0.32452	1.3306	-0.38355	0.71887	2.10018	0.80041	1.89003	0.69852	6.80515	5.46617	0.13346	0.31543	1.33635	4.85667	0.77597	3.96125	0.5984	-0.79875	1.28845	-0.80313	1.19396	0.014	0.32503	2.85257	-0.29506	-0.15206	0.92004	0.30892	-2.69081	5.44796	1.53899	0.96498	1.70064	3.92934	1.7138	0.51704	0.1024	1.65802	3.53717
U.095	Cdk4/Hgf	Urine	d24	Male	016Mus-2	Pass	0.74521	-0.61182	0.76898	-0.3731	0.8043	-0.76909	-0.5238	0.80261	1.50694	1.45264	1.44759	0.84494	1.56857	3.65546	0.36782	0.36625	0.61418	3.84135	-0.3308	1.22443	0.73192	-1.05221	1.01423	-0.82628	0.88602	-0.47337	-0.53855	0.51566	-1.07372	0.06581	0.27716	-0.2279	-2.61742	2.51419	2.04378	1.04558	1.04099	2.59053	1.70202	-0.14376	0.0476	1.74233	0.68987
U.096	Cdk4/Hgf	Urine	d48	Male	016Mus-2	Pass	0.15279	-0.24121	0.32242	-0.38617	-0.13873	-0.90129	-1.06353	0.4956	1.21165	0.96705	1.04479	0.66996	5.74862	3.32992	-1.16678	0.30863	0.20444	4.56315	-0.38415	1.46215	0.42574	-1.4912	0.5921	-1.21136	-0.02067	-0.00282	-0.49554	0.62824	-1.0979	-0.56327	-0.21499	-0.43411	-2.91391	3.28149	0.73837	0.65465	0.47124	2.97591	1.53972	-0.19295	-0.25374	1.34084	-0.14587
U.097	Cdk4/Hgf	Urine	d70	Male	016Mus-2	Pass	0.49968	-0.65898	1.41666	-0.59063	-0.14446	-0.85273	-1.18412	0.55771	0.89822	1.03764	1.08533	0.65805	5.70865	5.8026	-0.96637	0.05712	0.41441	3.54809	-0.54669	2.79012	0.27796	-0.92097	0.37377	-1.41473	-0.15378	0.64388	0.04109	1.30231	-1.02881	-0.058	-0.48899	-0.35866	-3.20778	3.51936	0.70383	0.58598	0.83737	5.09171	1.4268	-0.24387	-0.3447	1.04434	-0.08495
U.098	Cdk4/Hgf	Urine	d48	Male	016Mus-2	Pass	0.74702	0.08335	1.21282	-0.09509	0.13876	-0.44644	-0.50443	0.96281	1.06963	0.68855	1.57011	0.9726	5.87451	4.60725	-0.39327	0.49937	0.65033	3.51755	-0.04316	0.82238	0.65027	-0.55379	0.74058	-1.00924	0.84914	-0.14539	-0.1815	0.60091	-0.48752	0.12428	-0.30417	-0.31753	-2.67058	2.82349	1.25814	1.31772	0.94198	4.27495	1.70396	-0.25647	0.08478	1.86235	0.19175
U.100	Cdk4/Hgf	Urine	d48	Male	016Mus-2	Pass	0.08346	-0.22916	0.95271	-0.45165	-0.13429	-0.82725	-0.95379	0.50039	0.82398	0.57221	1.23553	0.74522	5.65575	4.54836	-1.0487	0.54531	0.35454	3.10009	-0.42245	0.8779	0.70745	-1.37331	0.37074	-1.23066	0.22066	0.12316	-0.01075	0.19792	-1.10635	-0.42417	-0.43332	-0.63309	-2.60459	2.1133	0.80294	0.82556	0.81044	5.58787	1.61817	0.11215	-0.12122	1.38447	-0.31601
U.101	Cdk4/Hgf	Urine	d48	Male	016Mus-2	Pass	0.20641	-0.31028	2.05867	-0.63624	0.11316	-0.73046	-0.72722	0.29924	1.33023	1.53133	1.06735	0.6887	7.96496	5.47253	-0.32852	0.50324	0.43542	4.94113	-0.451	3.53592	0.06848	-1.33992	0.45691	-1.36196	0.06489	0.41621	0.2366	2.87115	-0.80404	-0.46606	0.14524	-1.03021	-2.86294	4.08677	0.20127	0.58366	0.69791	4.86147	1.34409	-0.6638	-0.31443	1.03098	0.3878
U.102	Cdk4/Hgf	Urine	d48	Male	016Mus-2	Pass	0.85394	-0.02913	3.53215	0.03724	0.73417	-0.31732	0.39389	1.00241	1.86002	1.45777	1.54256	1.16057	7.64483	5.6509	-0.19343	0.55713	0.68826	4.29334	0.12098	2.30657	0.693	-0.45381	1.15511	-0.77345	0.64919	0.49998	-0.03107	2.76682	-0.01141	0.27111	-0.34872	0.27631	-1.98293	4.31173	1.16498	1.36027	1.1488	4.70077	1.74295	0.1558	0.2607	1.73402	1.50334
U.103	Cdk4/Hgf	Urine	d48	Male	016Mus-2	Pass	0.07454	-0.55428	0.73357	-0.93912	-0.44619	-0.43517	-1.01672	0.54304	1.57013	1.42589	0.89225	0.60219	6.54009	3.22371	-1.3767	0.46833	0.77983	4.15395	-0.55118	2.98	0.60121	-0.98285	0.71698	-1.13001	0.21967	0.35648	-0.72292	3.04654	-0.93488	-0.17623	0.10509	-0.17429	-3.19471	4.99787	1.19751	0.43649	0.6519	3.51902	1.40073	-0.13503	-0.21486	0.62443	-0.71552
U.104	Cdk4/Hgf	Urine	d70	Male	016Mus-2	Pass	0.10033	-0.49505	1.44446	-0.4857	-0.20105	-0.83874	-1.19649	0.49704	1.64776	0.79898	1.00125	0.64489	4.29946	3.66338	-0.46767	0.17337	0.42168	4.05783	-0.06804	0.60127	0.55374	-1.06096	0.59185	-0.72814	0.21724	0.0097	-0.09426	1.70246	-0.97122	-0.22021	-0.46378	-0.26746	-2.63354	2.40886	2.9078	0.9957	0.81959	3.99422	1.42129	-0.39345	-0.0243	1.41494	-0.8027
U.105	Cdk4/Hgf	Urine	d70	Male	016Mus-2	Pass	0.05606	-0.0524	2.25942	-0.20863	-0.36778	-0.38976	-0.33043	0.73232	1.74132	1.164	1.17136	0.66974	8.38356	6.41924	-0.90612	0.4377	1.20792	4.41252	0.0143	2.65867	0.89229	-0.95984	1.14894	-0.82439	0.12474	0.35104	0.88255	1.14881	-0.36719	-0.27786	-0.29259	-0.79765	-2.17115	5.5839	0.59495	1.08138	0.92799	4.78931	1.69605	-0.12361	0.31596	1.51462	1.45235
U.106	Cdk4/Hgf	Urine	d70	Male	016Mus-2	Pass	0.59396	-0.39246	2.38968	-0.12462	0.27678	-0.34343	-0.26297	0.76125	1.50626	1.12769	1.41476	0.87136	7.11559	6.00004	-0.75915	0.35365	0.98813	4.99223	0.06106	2.10242	0.65414	-0.56392	0.87162	-0.90167	0.26193	0.33199	0.41563	1.85323	-0.74163	-0.39893	-0.01365	-1.05937	-2.40708	4.74117	0.79366	0.89779	1.02793	4.89622	1.4662	0.456	0.09858	1.25013	1.44516
U.108	Cdk4/Hgf	Urine	d70	Male	016Mus-2	Pass	0.18782	-0.16223	4.53151	-0.95475	0.14373	-0.64954	-0.73677	0.28784	0.58313	0.59605	0.70631	0.33327	4.01511	6.03461	-1.08592	0.13804	0.14532	4.58101	-0.67568	1.30736	0.27375	-1.04982	0.34935	-1.26949	0.1495	-0.29342	-0.11757	-0.41734	-1.23862	-0.46518	-0.4121	0.28664	-2.78099	3.25178	0.70527	0.0104	0.77207	6.33872	1.0382	0.43181	-0.2295	0.50266	1.7205
U.110	Cdk4/Hgf	Urine	d70	Male	016Mus-2	Pass	0.7698	-0.67893	7.14226	-0.32947	1.22302	3.76887	1.17162	1.10333	4.52613	2.44438	1.89538	0.95308	7.59572	6.08379	2.00675	0.41086	3.6854	7.27819	1.43011	6.93657	0.85177	-0.90122	3.03626	-1.44871	0.41366	1.31759	1.75361	4.45397	0.63975	0.3734	0.83561	2.95136	-2.67191	9.68142	3.56493	0.77879	3.80268	5.32768	1.50765	0.36335	1.47373	1.58197	2.99673
U.111	Cdk4/Hgf	Urine	d70	Male	016Mus-2	Pass	0.8402	-0.01215	1.63521	-0.17994	0.53443	-0.09053	-0.85654	0.7393	1.74174	1.28362	1.21417	0.96259	7.31984	3.87119	-0.52899	0.49823	1.10389	5.82732	0.05718	4.24764	0.38893	-1.4915	1.47856	-0.92864	0.53232	0.0063	0.19096	4.07335	0.72155	-0.20075	0.60935	-0.53251	-2.01442	3.87468	1.44687	0.79661	1.34662	4.74689	1.66702	-0.274	-0.08548	1.19228	-0.20973
U.112	Cdk4/Hgf	Urine	Long monit CTRL	Male	016Mus-2	Pass	0.6974	-0.0596	1.92278	-0.20079	-0.32779	-0.45516	-0.56362	0.75224	1.27187	0.67207	1.373	0.77386	3.82867	4.32792	-0.94751	0.36957	0.52903	4.00002	-0.03815	2.07387	0.50604	-1.19405	0.6702	-1.00373	0.58623	0.07738	-0.75258	0.45391	-0.32026	0.12959	0.02355	-0.82609	-2.4355	3.07699	1.55463	0.98925	0.74031	4.83612	1.62132	0.23021	-0.15634	1.73203	-0.80703
U.113	Cdk4/Hgf	Urine	d24	Male	016Mus-2	Pass	0.71909	-0.05903	0.03354	-0.40553	-0.37566	-0.63145	-1.09858	0.49993	0.62484	0.73906	1.16116	0.69224	5.3014	3.27895	-0.96361	0.48062	0.52008	4.33804	-0.08548	0.02129	0.27776	-1.14351	0.73216	-1.16152	0.55054	-0.01008	-0.17292	0.18044	-1.10677	-0.32746	-0.23545	-0.56382	-2.73733	2.43145	0.83205	0.79978	0.8061	2.99778	1.49549	0.74504	-0.4368	1.29374	-0.46035
U.114	Cdk4/Hgf	Urine	d24	Male	016Mus-2	Pass	0.74044	0.16301	4.0231	0.28125	0.39429	-0.32282	-0.60502	0.87183	1.33692	0.77015	1.60236	0.96507	2.54277	3.7177	-0.36617	0.29972	0.60211	4.13933	0.99083	0.55806	0.78848	-0.25795	0.85872	-0.41751	1.04797	-0.12923	-0.38487	0.78986	-0.49277	0.39656	0.47816	0.16255	-2.20272	2.63378	1.24299	1.54089	1.22679	5.16201	1.76435	0.47148	0.02021	2.0592	0.00921
U.115	Cdk4/Hgf	Urine	d24	Male	016Mus-2	Pass	0.5835	-0.14609	0.79293	-0.36684	0.27075	-0.86849	-1.08619	0.79791	0.85941	0.63292	1.54721	0.82171	2.24633	3.41377	-1.01692	0.62924	0.63558	2.47374	-0.2892	0.27359	0.77047	-0.69171	0.80124	-0.74858	0.51997	0.39064	-0.673	0.32116	-0.80298	0.04621	-0.44437	-0.65167	-2.74296	2.38651	1.11809	1.11475	1.32969	3.63403	1.81819	-0.72645	-0.01435	1.66127	-0.73549
U.116	Cdk4/Hgf	Urine	d48	Male	016Mus-2	Pass	0.81474	-0.14373	1.32498	-0.3435	0.30552	-0.46352	-0.35544	0.65841	0.93351	0.81834	1.31652	0.91198	4.88704	2.87289	-1.03061	0.28843	0.55173	3.96749	-0.18157	0.65499	0.3149	-1.4001	0.92371	-0.99883	0.77108	-0.34222	-0.36171	0.53431	-0.60366	0.0396	-0.27408	-0.09949	-2.16534	2.31624	0.84136	0.99397	0.87058	3.87691	1.59317	-0.63171	-0.31421	1.6217	-0.47254
U.117	Cdk4/Hgf	Urine	d48	Male	016Mus-2	Pass	0.77456	0.2347	1.7897	0.14794	-0.00211	-0.34814	-0.17951	0.88952	0.94273	0.66982	1.54896	1.01179	3.69085	3.73186	-1.02402	0.29632	0.88002	3.8938	-0.26886	0.54404	0.99798	-0.3642	1.04506	-0.92236	0.4235	0.29303	0.20065	0.62171	-0.66656	-0.09688	-0.2098	-0.39656	-2.43711	2.78407	1.16255	1.34015	1.19884	5.75798	1.86619	0.25921	0.02282	1.81894	-0.29048
U.118	Cdk4/Hgf	Urine	d48	Male	016Mus-2	Pass	0.60986	0.03916	0.26434	-0.29724	0.2632	-0.39029	-1.13174	0.90844	0.74218	0.89421	1.36406	0.80528	4.99924	3.612	-1.07325	0.70519	0.51993	3.26024	-0.21022	0.47359	0.38236	-1.22827	0.64468	-1.29361	0.26756	0.56615	-1.07504	-0.0024	-1.06992	0.13401	-0.17294	0.2264	-2.72285	2.26346	0.72107	0.67265	1.08996	3.81499	1.82368	0.27667	-0.07867	1.39688	-0.62599
U.119	Cdk4/Hgf	Urine	d70	Male	016Mus-2	Pass	0.29089	-0.34114	0.09092	-0.3278	-0.44901	-0.45957	-0.69509	0.65145	0.74272	0.61265	1.31274	0.5318	3.35445	2.58203	-1.13763	0.2464	0.78691	3.40797	-0.42683	0.07613	0.3722	-0.45112	0.76609	-1.0015	0.40891	-0.26042	-0.1713	0.36595	-1.32904	-0.31889	-0.47543	-1.34094	-2.13603	2.22218	0.64346	1.10727	0.81911	3.33787	1.60522	-0.23935	-0.1569	1.21685	-1.20681
U.120	Cdk4/Hgf	Urine	d70	Male	016Mus-2	Pass	0.5228	0.44285	3.02197	-0.55694	1.47863	-0.14728	-0.21876	0.83801	3.61211	2.59024	1.10703	0.79091	7.37212	4.14762	2.24883	0.23022	1.95739	6.37958	1.77691	1.69146	1.65588	0.22238	2.32539	-0.63559	0.38215	-0.14622	0.6528	3.15	1.21732	0.14013	0.33955	-0.7242	-2.18655	4.48516	3.81575	1.09847	1.19691	5.73623	1.49402	1.77381	0.32284	1.36847	0.39456
U.121	Cdk4/Hgf	Urine	d70	Male	016Mus-2	Pass	0.659	0.0513	1.38081	0.05037	-0.22203	-0.35288	-0.52998	0.56654	1.77568	1.50853	1.36214	0.8578	3.70876	2.85364	0.21099	0.52545	0.37724	4.05332	-0.17799	0.45684	0.60986	-1.08369	1.00785	-1.02475	0.4905	-0.06822	-0.46528	1.5231	-0.61404	-0.23378	0.02123	-0.73688	-2.15625	1.9545	4.02968	1.05672	1.11162	3.70672	1.62514	-0.24608	-0.0231	1.70628	-0.79018
U.122	Cdk4/Hgf	Urine	d70	Male	016Mus-2	Pass	0.32138	-0.53892	0.08303	-0.84052	-0.45388	-0.77261	-0.72467	0.66904	0.46168	1.03886	1.13177	0.74741	7.84548	3.06155	-1.02724	0.3209	0.68437	3.62481	-0.33204	0.05315	0.43175	-1.01025	0.83458	-1.15828	0.00609	-0.55735	-1.06752	1.11585	0.01615	-0.15187	-0.80366	-1.19076	-2.36065	2.7711	0.54819	0.78408	0.64376	4.00772	1.45326	-0.1218	-0.23566	1.22424	-0.44909
U.123	Cdk4/Hgf	Urine	d70	Male	016Mus-2	Pass	0.73919	-0.17428	4.14224	-0.38386	0.05841	-0.50694	-0.17321	0.71222	2.18386	1.47791	1.09806	0.77056	6.75725	4.41029	2.14529	0.42193	0.78711	5.25795	-0.11603	1.82904	0.53104	-0.78706	0.69387	-1.00646	0.24931	-0.37233	-0.78959	1.28215	-0.08635	-0.15152	-0.18666	-0.52626	-2.45392	3.5498	2.91652	0.7253	0.61227	5.02395	1.53711	-0.20805	0.09153	1.26492	0.59626
U.124	Cdk4/Hgf	Urine	d70	Male	016Mus-2	Pass	0.7175	0.34278	2.45638	-0.22002	0.52103	-0.47751	-0.77861	0.74385	1.07545	0.88686	1.70881	0.83089	3.27352	3.62156	-0.90932	0.46878	1.0452	3.37377	0.26912	1.88492	0.96643	-0.41095	1.1153	-0.68673	0.49415	0.52928	-0.51068	0.76573	-1.03143	0.23446	-0.13346	-0.34123	-2.22978	3.66205	0.89312	1.20839	1.10505	4.67291	1.69723	0.5138	-0.13364	1.84701	-0.30385
U.125	Cdk4/Hgf	Urine	d70	Male	016Mus-2	Pass	0.88926	0.0841	4.10768	-0.17954	0.5444	-0.45749	-0.65143	0.82381	1.00744	0.62646	1.7935	1.10358	1.1937	4.09782	-0.69144	0.40805	0.87169	2.96465	0.00447	0.40517	1.0311	-1.10365	0.99293	-0.95275	0.7066	0.54599	-0.1364	0.59084	-0.77572	0.38471	-0.02566	-0.40156	-1.58156	2.16002	1.35316	1.41813	1.47091	4.35424	1.9848	-0.04044	-0.09286	2.23291	-0.38027
U.126	Cdk4/Hgf	Urine	Long monit endpoint	Male	016Mus-2	Pass	0.19171	1.04238	4.31268	-0.75778	0.20281	1.19462	-0.25377	0.57134	3.99049	4.67804	1.50379	1.07079	7.86936	6.56052	-0.14334	0.26851	3.53379	6.98989	-0.11771	4.71545	0.29828	-0.91595	2.22605	-1.08343	-0.00179	2.24167	1.64134	4.94934	-0.74053	-0.4464	0.11186	0.52486	-2.554	8.05922	1.25007	0.2356	2.31005	5.90968	1.31378	-0.38581	0.0781	1.14419	1.37876
U.127	Cdk4/Hgf	Urine	Long monit endpoint	Male	016Mus-2	Pass	2.49134	0.29753	2.17597	-0.17707	-0.02262	-0.36922	-0.58028	0.71813	2.38943	1.65864	1.16899	0.91895	6.41771	4.84805	-0.51563	0.82822	0.94017	5.08195	0.01434	1.85232	0.693	-0.95995	0.70889	-0.74995	0.39785	0.45363	1.49899	-0.02577	-0.5454	0.0128	0.66097	0.13214	-2.13348	5.59637	1.02232	1.07311	0.93159	5.51336	1.56869	0.2025	-0.1338	1.59361	0.70795
U.128	Cdk4/Hgf	Urine	Long monit endpoint	Male	016Mus-2	Pass	0.98974	1.2977	2.84128	-0.15741	0.95355	1.99267	0.10693	1.65279	5.35352	3.53327	2.70692	1.07952	8.20414	7.62693	3.73979	0.40044	4.85741	8.62352	0.02715	6.04986	0.47496	-0.89942	5.72657	-0.80801	0.63765	4.50137	4.38916	4.14691	-0.14361	1.36996	1.53945	4.03043	-2.60616	7.63262	5.29045	0.93788	5.00813	9.91164	1.60484	0.01357	0.3813	2.60723	3.97298
U.130	Cdk4/Hgf	Urine	Long monit CTRL	Male	016Mus-2	Pass	0.75287	0.22796	0.28072	-0.17267	0.3122	-0.48861	0.7554	0.52137	0.79927	0.80615	1.36218	1.02503	4.66662	2.63808	-0.89797	0.19363	0.30441	3.17839	-0.17696	1.34934	0.79012	-1.00254	0.47269	-0.97368	0.22186	0.22843	-0.14257	0.63611	-0.45623	-0.1511	0.11326	-0.58153	-2.51745	1.96008	0.71004	1.12554	0.7309	3.87606	1.76792	0.33482	-0.12978	1.47045	-0.72804
U.131	Cdk4/Hgf	Urine	Long monit CTRL	Male	016Mus-2	Pass	0.11926	-0.4378	-0.14538	-0.23348	-0.59756	-0.95282	-0.61861	0.40119	0.76474	0.37082	0.58181	0.55759	4.19507	3.65454	-1.18075	0.36141	0.31883	1.95079	-0.43963	0.82785	0.31434	-1.11658	0.31777	-1.26066	0.25989	0.04536	-0.89604	0.08695	-1.06141	-0.53056	-0.42188	-0.50962	-3.2762	1.78107	0.46409	0.52074	-0.22046	4.2814	1.46423	0.07864	-0.44398	0.52595	-0.75736
U.132	Cdk4/Hgf	Urine	Long monit CTRL	Male	016Mus-2	Pass	0.64266	0.06393	2.21754	-0.15953	0.38414	-0.17568	-0.24432	0.78633	1.14065	1.06764	1.40713	1.14156	3.02241	3.20083	-0.23057	0.59418	0.65822	4.655	0.16582	1.06088	1.07275	-0.67455	1.30236	-0.92624	0.7073	0.24251	-0.27933	1.91389	0.06326	0.14908	0.08634	-0.82198	-2.13907	2.7996	1.71853	1.19887	0.95625	3.85899	1.74698	0.13998	0.01286	1.8468	-0.35265
[truncated: 49 more columns]
